# Supplementary material for: Aqua­bis[N′-(2-hydroxy­benzyl­idene)isonicotinohydrazide-κN]silver(I) nitrate
Source: Acta Crystallogr Sect E Struct Rep Online. 2010 Feb 13;66(Pt 3):m294. doi: 10.1107/S1600536810005027 (PMC2983511; doi:10.1107/S1600536810005027)
Supplement: Supplementary file 1 [file e-66-0m294-sup1.cif]

##############################################################################
###                                                                        ###
###        Electronic paper (Acta Crystallographica Section E)             ###
###                                                                        ###
##############################################################################
#                                                                            #
# This CIF contains the data in a paper accepted for publication in Acta     #
# Crystallographica Section E. It conforms to the requirements of Notes      #
# for Authors for Section E, and has been peer reviewed under the auspices   #
# of the IUCr Commission on Journals.                                        #
#                                                                            #
# Full details of the Crystallographic Information File format               #
# are given in the paper "The Crystallographic Information File (CIF):       #
# a New Standard Archive File for Crystallography" by S. R. Hall, F. H.      #
# Allen and I. D. Brown [Acta Cryst. (1991), A47, 655-685].                  #
#                                                                            #
# The current version of the core CIF dictionary is obtainable from          #
# ftp://ftp.iucr.org/pub/cif_core.dic. The current version number is 2.4.    #
#                                                                            #
# Software is freely available for graphical display of the structure(s) in  #
# this CIF.  For information consult the CIF home page http://www.iucr.org/  #
# cif/home.html                                                              #
#                                                                            #
# This file may be used for bona fide research purposes within the           #
# scientific community so long as proper attribution is given to the journal # 
# article from which it was obtained.                                        #
#                                                                            #
##############################################################################
                                             
data_I
_audit_creation_method     SHELXL-97
_chemical_name_systematic
;
Aquabis[<i>N</i>'-(2-hydroxybenzylidene)isonicotinohydrazide-
\k<i>N</i>]silver(I) nitrate
;
_chemical_name_common     ?
_chemical_formula_moiety     'C26 H24 Ag N6 O5 + , N O3 -'
_chemical_formula_sum     'C26 H24 Ag N7 O8'
_chemical_formula_iupac     '[Ag (C13 H11 N3 O2)2 (H2 O)] N O3'
_chemical_formula_weight     670.39
_chemical_melting_point     ?
_symmetry_cell_setting     monoclinic
_symmetry_space_group_name_H-M     'P 21/c'
_symmetry_space_group_name_Hall     '-P 2ybc'
loop_
    _symmetry_equiv_pos_as_xyz
    'x, y, z'
    '-x, y+1/2, -z+1/2'
    '-x, -y, -z'
    'x, -y-1/2, z-1/2'
_cell_length_a     11.7194(6)
_cell_length_b     12.6459(6)
_cell_length_c     18.5719(9)
_cell_angle_alpha     90.00
_cell_angle_beta     104.7380(10)
_cell_angle_gamma     90.00
_cell_volume     2661.8(2)
_cell_formula_units_Z     4
_cell_measurement_reflns_used     530
_cell_measurement_theta_min     3
_cell_measurement_theta_max     28
_cell_measurement_temperature     120(2)
_exptl_crystal_description     prism
_exptl_crystal_colour     colourless
_exptl_crystal_size_max     0.55
_exptl_crystal_size_mid     0.45
_exptl_crystal_size_min     0.30
_exptl_crystal_density_diffrn     1.673
_exptl_crystal_density_meas     ?
_exptl_crystal_density_method     'not measured'
_exptl_crystal_F_000     1360
_exptl_absorpt_coefficient_mu     0.822
_exptl_absorpt_correction_type     multi-scan
_exptl_absorpt_process_details     '(SADABS; Sheldrick, 1998)'
_exptl_absorpt_correction_T_min     0.686
_exptl_absorpt_correction_T_max     0.791
_exptl_special_details
;
 ?
;
_diffrn_ambient_temperature     120(2)
_diffrn_radiation_type     MoK\a
_diffrn_radiation_wavelength     0.71073
_diffrn_radiation_source     'normal-focus sealed tube'
_diffrn_radiation_monochromator     graphite
_diffrn_measurement_device_type     'Bruker SMART 1000 CCD area-detector'
_diffrn_measurement_method     \w
_diffrn_detector_area_resol_mean     ?
_diffrn_reflns_number     26832
_diffrn_reflns_av_R_equivalents     0.0263
_diffrn_reflns_av_sigmaI/netI     0.0199
_diffrn_reflns_theta_min     1.80
_diffrn_reflns_theta_max     28.00
_diffrn_reflns_theta_full     28.00
_diffrn_measured_fraction_theta_max     0.997
_diffrn_measured_fraction_theta_full     0.997
_diffrn_reflns_limit_h_min     -15
_diffrn_reflns_limit_h_max     15
_diffrn_reflns_limit_k_min     -16
_diffrn_reflns_limit_k_max     16
_diffrn_reflns_limit_l_min     -24
_diffrn_reflns_limit_l_max     24
_diffrn_standards_number     0
_diffrn_standards_interval_count     ?
_diffrn_standards_interval_time     ?
_diffrn_standards_decay_%     ?
_refine_special_details
;
 Refinement of F^2^ against ALL reflections.  The weighted R-factor wR and
 goodness of fit S are based on F^2^, conventional R-factors R are based
 on F, with F set to zero for negative F^2^. The threshold expression of
 F^2^ > 2sigma(F^2^) is used only for calculating R-factors(gt) etc. and is
 not relevant to the choice of reflections for refinement.  R-factors based
 on F^2^ are statistically about twice as large as those based on F, and R-
 factors based on ALL data will be even larger.
;
_reflns_number_total     6427
_reflns_number_gt     5518
_reflns_threshold_expression     I>2\s(I)
_refine_ls_structure_factor_coef     Fsqd
_refine_ls_matrix_type     full
_refine_ls_R_factor_all     0.0352
_refine_ls_R_factor_gt     0.0294
_refine_ls_wR_factor_gt     0.0734
_refine_ls_wR_factor_ref     0.0774
_refine_ls_goodness_of_fit_ref     1.072
_refine_ls_restrained_S_all     1.072
_refine_ls_number_reflns     6427
_refine_ls_number_parameters     403
_refine_ls_number_restraints     0
_refine_ls_hydrogen_treatment     mixed
_refine_ls_weighting_scheme     calc
_refine_ls_weighting_details
         'calc w=1/[\s^2^(Fo^2^)+(0.0415P)^2^+1.2646P] where P=(Fo^2^+2Fc^2^)/3'
_atom_sites_solution_hydrogens     difmap
_atom_sites_solution_primary     direct
_atom_sites_solution_secondary     difmap
_refine_ls_shift/su_max     0.002
_refine_ls_shift/su_mean     0.000
_refine_diff_density_max     1.038
_refine_diff_density_min     -0.571
_refine_ls_extinction_method     none
_refine_ls_extinction_coef     ?
loop_
    _atom_type_symbol
    _atom_type_description
    _atom_type_scat_dispersion_real
    _atom_type_scat_dispersion_imag
    _atom_type_scat_source
    'C' 'C' 0.0033 0.0016
                         'International Tables Vol C Tables 4.2.6.8 and 6.1.1.4'
    'H' 'H' 0.0000 0.0000
                         'International Tables Vol C Tables 4.2.6.8 and 6.1.1.4'
    'Ag' 'Ag' -0.8971 1.1015
                         'International Tables Vol C Tables 4.2.6.8 and 6.1.1.4'
    'N' 'N' 0.0061 0.0033
                         'International Tables Vol C Tables 4.2.6.8 and 6.1.1.4'
    'O' 'O' 0.0106 0.0060
                         'International Tables Vol C Tables 4.2.6.8 and 6.1.1.4'
_computing_data_collection     'SMART (Bruker, 2007)'
_computing_cell_refinement     'SAINT-Plus (Bruker, 2007)'
_computing_data_reduction     'SAINT-Plus (Bruker, 2007)'
_computing_structure_solution     'SHELXS97 (Sheldrick, 2008)'
_computing_structure_refinement     'SHELXL97 (Sheldrick, 2008)'
_computing_molecular_graphics     'SHELXTL (Sheldrick, 2008)'
_computing_publication_material     'SHELXTL (Sheldrick, 2008)'
loop_
    _atom_site_type_symbol
    _atom_site_label
    _atom_site_fract_x
    _atom_site_fract_y
    _atom_site_fract_z
    _atom_site_U_iso_or_equiv
    _atom_site_adp_type
    _atom_site_calc_flag
    _atom_site_refinement_flags
    _atom_site_occupancy
    _atom_site_disorder_assembly
    _atom_site_disorder_group
    Ag Ag1 0.775957(12) 0.740141(11) 0.273949(7) 0.02310(6) Uani d . 1 . .
    O O1 0.34784(12) 0.58945(10) -0.05478(8) 0.0300(3) Uani d . 1 . .
    O O2 0.13029(13) 0.62068(10) -0.23755(8) 0.0270(3) Uani d . 1 . .
    H H2O 0.174(2) 0.642(2) -0.1962(14) 0.039(7) Uiso d . 1 . .
    O O3 1.18823(12) 0.93761(10) 0.59595(8) 0.0296(3) Uani d . 1 . .
    O O4 1.41552(13) 0.91337(11) 0.78672(8) 0.0281(3) Uani d . 1 . .
    H H4O 1.373(2) 0.8915(19) 0.7484(14) 0.036(7) Uiso d . 1 . .
    N N1 0.64148(14) 0.72810(12) 0.17184(8) 0.0205(3) Uani d . 1 . .
    N N2 0.31651(14) 0.76550(12) -0.06954(8) 0.0187(3) Uani d . 1 . .
    H H2N 0.3355(19) 0.827(2) -0.0542(12) 0.026(6) Uiso d . 1 . .
    N N3 0.23344(14) 0.74841(11) -0.13455(9) 0.0184(3) Uani d . 1 . .
    N N4 0.91745(13) 0.77455(12) 0.37111(8) 0.0196(3) Uani d . 1 . .
    N N5 1.23864(14) 0.76411(12) 0.61217(9) 0.0187(3) Uani d . 1 . .
    H H5N 1.239(2) 0.700(2) 0.5912(15) 0.045(7) Uiso d . 1 . .
    N N6 1.31761(13) 0.78524(12) 0.67872(8) 0.0197(3) Uani d . 1 . .
    C C2 0.59564(16) 0.63071(15) 0.14847(10) 0.0246(4) Uani d . 1 . .
    H H2A 0.6244 0.5710 0.1787 0.030 Uiso calc R 1 . .
    C C3 0.50945(16) 0.61508(14) 0.08293(10) 0.0235(4) Uani d . 1 . .
    H H3A 0.4807 0.5460 0.0687 0.028 Uiso calc R 1 . .
    C C4 0.46537(15) 0.70135(14) 0.03811(9) 0.0194(3) Uani d . 1 . .
    C C5 0.51035(16) 0.80089(14) 0.06191(10) 0.0216(3) Uani d . 1 . .
    H H5A 0.4820 0.8618 0.0329 0.026 Uiso calc R 1 . .
    C C6 0.59588(16) 0.81041(15) 0.12748(10) 0.0229(4) Uani d . 1 . .
    H H6A 0.6248 0.8792 0.1426 0.027 Uiso calc R 1 . .
    C C7 0.37251(15) 0.67941(14) -0.03274(10) 0.0200(3) Uani d . 1 . .
    C C8 0.17347(15) 0.82700(14) -0.16895(9) 0.0194(3) Uani d . 1 . .
    H H8A 0.1879 0.8968 -0.1499 0.023 Uiso calc R 1 . .
    C C9 0.08375(15) 0.80705(14) -0.23707(10) 0.0200(3) Uani d . 1 . .
    C C10 0.06388(16) 0.70525(15) -0.26912(10) 0.0210(3) Uani d . 1 . .
    C C11 -0.02388(17) 0.68925(17) -0.33365(10) 0.0273(4) Uani d . 1 . .
    H H11A -0.0355 0.6209 -0.3555 0.033 Uiso calc R 1 . .
    C C12 -0.09495(17) 0.77244(17) -0.36661(11) 0.0280(4) Uani d . 1 . .
    H H12A -0.1553 0.7608 -0.4109 0.034 Uiso calc R 1 . .
    C C13 -0.07862(17) 0.87339(17) -0.33525(10) 0.0281(4) Uani d . 1 . .
    H H13A -0.1282 0.9302 -0.3575 0.034 Uiso calc R 1 . .
    C C14 0.01051(16) 0.88956(15) -0.27153(10) 0.0241(4) Uani d . 1 . .
    H H14A 0.0224 0.9584 -0.2506 0.029 Uiso calc R 1 . .
    C C16 0.96229(16) 0.87207(14) 0.38692(10) 0.0234(4) Uani d . 1 . .
    H H16A 0.9344 0.9272 0.3522 0.028 Uiso calc R 1 . .
    C C17 1.04701(16) 0.89570(14) 0.45134(10) 0.0231(4) Uani d . 1 . .
    H H19B 1.0772 0.9655 0.4602 0.028 Uiso calc R 1 . .
    C C18 1.08769(15) 0.81621(14) 0.50305(9) 0.0194(3) Uani d . 1 . .
    C C19 1.04189(16) 0.71489(15) 0.48736(10) 0.0207(3) Uani d . 1 . .
    H H19A 1.0678 0.6587 0.5215 0.025 Uiso calc R 1 . .
    C C20 0.95837(16) 0.69751(14) 0.42146(10) 0.0211(3) Uani d . 1 . .
    H H20A 0.9280 0.6280 0.4109 0.025 Uiso calc R 1 . .
    C C21 1.17579(15) 0.84614(14) 0.57436(9) 0.0200(3) Uani d . 1 . .
    C C22 1.38215(15) 0.70897(14) 0.71241(10) 0.0200(3) Uani d . 1 . .
    H H22A 1.3736 0.6401 0.6913 0.024 Uiso calc R 1 . .
    C C23 1.46765(16) 0.72811(14) 0.78232(10) 0.0209(3) Uani d . 1 . .
    C C24 1.48193(16) 0.82865(15) 0.81647(10) 0.0224(4) Uani d . 1 . .
    C C25 1.56702(17) 0.84345(16) 0.88292(10) 0.0279(4) Uani d . 1 . .
    H H25A 1.5760 0.9109 0.9062 0.033 Uiso calc R 1 . .
    C C26 1.63897(18) 0.76048(17) 0.91552(11) 0.0303(4) Uani d . 1 . .
    H H26A 1.6972 0.7718 0.9608 0.036 Uiso calc R 1 . .
    C C27 1.62699(17) 0.66057(17) 0.88272(11) 0.0309(4) Uani d . 1 . .
    H H27A 1.6768 0.6040 0.9052 0.037 Uiso calc R 1 . .
    C C28 1.54123(17) 0.64503(16) 0.81680(10) 0.0264(4) Uani d . 1 . .
    H H28A 1.5320 0.5769 0.7945 0.032 Uiso calc R 1 . .
    N N7 0.23978(14) 0.99376(11) -0.00096(8) 0.0240(3) Uani d . 1 . .
    O O5 0.14711(16) 1.04260(14) -0.02193(9) 0.0520(5) Uani d . 1 . .
    O O6 0.31228(13) 0.98880(11) -0.03995(8) 0.0314(3) Uani d . 1 . .
    O O7 0.26376(13) 0.94629(10) 0.06137(7) 0.0284(3) Uani d . 1 . .
    O O1W 0.76685(14) 0.54006(11) 0.30562(9) 0.0308(3) Uani d . 1 . .
    H H1W 0.759(2) 0.519(2) 0.3471(15) 0.039(7) Uiso d . 1 . .
    H H2W 0.801(3) 0.496(2) 0.2897(16) 0.055(9) Uiso d . 1 . .
loop_
    _atom_site_aniso_label
    _atom_site_aniso_U_11
    _atom_site_aniso_U_22
    _atom_site_aniso_U_33
    _atom_site_aniso_U_12
    _atom_site_aniso_U_13
    _atom_site_aniso_U_23
    Ag1 0.01855(9) 0.03073(9) 0.01712(8) 0.00154(5) -0.00076(6) 0.00185(5)
    O1 0.0320(7) 0.0221(7) 0.0302(7) 0.0029(5) -0.0025(6) -0.0047(5)
    O2 0.0318(7) 0.0214(6) 0.0253(7) -0.0001(5) 0.0029(6) -0.0062(5)
    O3 0.0332(7) 0.0218(7) 0.0290(7) 0.0022(5) -0.0009(6) -0.0058(5)
    O4 0.0323(7) 0.0235(7) 0.0249(7) -0.0031(5) 0.0005(6) -0.0050(5)
    N1 0.0221(8) 0.0266(8) 0.0132(7) 0.0085(6) 0.0052(6) 0.0035(6)
    N2 0.0184(7) 0.0197(7) 0.0154(7) -0.0004(5) -0.0008(6) -0.0019(5)
    N3 0.0173(7) 0.0232(7) 0.0146(7) -0.0013(5) 0.0037(6) -0.0008(5)
    N4 0.0150(7) 0.0264(8) 0.0164(7) 0.0022(6) 0.0021(6) 0.0014(6)
    N5 0.0191(7) 0.0195(7) 0.0159(7) -0.0015(5) 0.0013(6) -0.0021(5)
    N6 0.0180(7) 0.0246(7) 0.0152(7) -0.0021(6) 0.0020(6) -0.0019(6)
    C2 0.0235(9) 0.0239(9) 0.0252(9) 0.0064(7) 0.0039(7) 0.0050(7)
    C3 0.0244(9) 0.0212(8) 0.0238(9) 0.0037(7) 0.0040(7) 0.0011(7)
    C4 0.0196(8) 0.0206(8) 0.0185(8) 0.0033(6) 0.0057(7) 0.0011(6)
    C5 0.0213(9) 0.0209(9) 0.0219(9) 0.0012(7) 0.0038(7) 0.0013(7)
    C6 0.0219(9) 0.0231(9) 0.0223(9) -0.0023(7) 0.0029(7) 0.0010(7)
    C7 0.0171(8) 0.0233(8) 0.0190(8) 0.0028(6) 0.0037(6) -0.0002(6)
    C8 0.0198(8) 0.0198(8) 0.0178(8) -0.0020(6) 0.0034(6) -0.0018(6)
    C9 0.0202(8) 0.0222(8) 0.0183(8) -0.0035(7) 0.0057(7) -0.0006(6)
    C10 0.0201(8) 0.0241(9) 0.0200(8) -0.0031(7) 0.0071(7) -0.0011(7)
    C11 0.0253(9) 0.0357(11) 0.0205(9) -0.0067(8) 0.0054(7) -0.0057(8)
    C12 0.0178(9) 0.0488(12) 0.0149(8) -0.0055(8) -0.0005(7) 0.0011(8)
    C13 0.0230(9) 0.0377(11) 0.0226(9) 0.0023(8) 0.0039(7) 0.0087(8)
    C14 0.0269(9) 0.0248(9) 0.0206(9) -0.0011(7) 0.0062(7) 0.0024(7)
    C16 0.0252(9) 0.0213(8) 0.0234(9) 0.0046(7) 0.0059(7) 0.0044(7)
    C17 0.0263(9) 0.0190(8) 0.0237(9) 0.0006(7) 0.0054(7) -0.0001(7)
    C18 0.0192(8) 0.0207(8) 0.0189(8) 0.0020(6) 0.0060(7) -0.0010(6)
    C19 0.0197(8) 0.0217(8) 0.0197(8) -0.0001(7) 0.0034(7) 0.0030(7)
    C20 0.0222(8) 0.0200(8) 0.0188(8) -0.0012(7) 0.0014(7) 0.0012(6)
    C21 0.0196(8) 0.0213(8) 0.0192(8) 0.0003(6) 0.0053(7) -0.0006(6)
    C22 0.0214(8) 0.0198(8) 0.0183(8) -0.0023(7) 0.0040(7) -0.0009(6)
    C23 0.0191(8) 0.0260(9) 0.0174(8) -0.0034(7) 0.0042(7) 0.0009(7)
    C24 0.0203(8) 0.0262(9) 0.0208(8) -0.0057(7) 0.0056(7) 0.0002(7)
    C25 0.0262(10) 0.0348(10) 0.0219(9) -0.0109(8) 0.0046(7) -0.0032(8)
    C26 0.0202(9) 0.0496(13) 0.0180(9) -0.0098(8) -0.0006(7) 0.0044(8)
    C27 0.0241(10) 0.0411(11) 0.0261(10) 0.0006(8) 0.0036(8) 0.0104(8)
    C28 0.0261(9) 0.0283(9) 0.0242(9) 0.0001(7) 0.0052(7) 0.0046(7)
    N7 0.0332(8) 0.0160(7) 0.0185(7) 0.0010(6) -0.0012(6) -0.0018(5)
    O5 0.0536(11) 0.0551(11) 0.0430(9) 0.0335(9) 0.0045(8) 0.0096(8)
    O6 0.0413(8) 0.0264(7) 0.0276(7) -0.0055(6) 0.0108(6) -0.0014(5)
    O7 0.0404(8) 0.0210(6) 0.0192(6) -0.0051(6) -0.0007(6) 0.0023(5)
    O1W 0.0431(9) 0.0238(7) 0.0281(8) 0.0042(6) 0.0138(7) 0.0015(6)
_geom_special_details
;
 All esds (except the esd in the dihedral angle between two l.s. planes)
 are estimated using the full covariance matrix.  The cell esds are taken
 into account individually in the estimation of esds in distances, angles
 and torsion angles; correlations between esds in cell parameters are only
 used when they are defined by crystal symmetry.  An approximate (isotropic)
 treatment of cell esds is used for estimating esds involving l.s. planes.
;
loop_
    _geom_bond_atom_site_label_1
    _geom_bond_atom_site_label_2
    _geom_bond_site_symmetry_2
    _geom_bond_distance
    _geom_bond_publ_flag
    Ag1 N1 . 2.1406(16) ?
    Ag1 N4 . 2.1616(15) ?
    Ag1 O1W . 2.6059(14) ?
    O1 C7 . 1.219(2) ?
    O2 C10 . 1.364(2) ?
    O2 H2O . 0.85(3) ?
    O3 C21 . 1.221(2) ?
    O4 C24 . 1.356(2) ?
    O4 H4O . 0.81(3) ?
    N1 C6 . 1.350(2) ?
    N1 C2 . 1.369(2) ?
    N2 N3 . 1.362(2) ?
    N2 C7 . 1.362(2) ?
    N2 H2N . 0.83(2) ?
    N3 C8 . 1.289(2) ?
    N4 C16 . 1.343(2) ?
    N4 C20 . 1.351(2) ?
    N5 C21 . 1.360(2) ?
    N5 N6 . 1.369(2) ?
    N5 H5N . 0.90(3) ?
    N6 C22 . 1.286(2) ?
    C2 C3 . 1.384(3) ?
    C2 H2A . 0.9500 ?
    C3 C4 . 1.390(2) ?
    C3 H3A . 0.9500 ?
    C4 C5 . 1.393(3) ?
    C4 C7 . 1.505(2) ?
    C5 C6 . 1.372(2) ?
    C5 H5A . 0.9500 ?
    C6 H6A . 0.9500 ?
    C8 C9 . 1.447(2) ?
    C8 H8A . 0.9500 ?
    C9 C14 . 1.398(2) ?
    C9 C10 . 1.412(3) ?
    C10 C11 . 1.381(3) ?
    C11 C12 . 1.384(3) ?
    C11 H11A . 0.9500 ?
    C12 C13 . 1.396(3) ?
    C12 H12A . 0.9500 ?
    C13 C14 . 1.380(3) ?
    C13 H13A . 0.9500 ?
    C14 H14A . 0.9500 ?
    C16 C17 . 1.379(3) ?
    C16 H16A . 0.9500 ?
    C17 C18 . 1.388(2) ?
    C17 H19B . 0.9500 ?
    C18 C19 . 1.391(3) ?
    C18 C21 . 1.506(2) ?
    C19 C20 . 1.377(2) ?
    C19 H19A . 0.9500 ?
    C20 H20A . 0.9500 ?
    C22 C23 . 1.444(3) ?
    C22 H22A . 0.9500 ?
    C23 C28 . 1.406(3) ?
    C23 C24 . 1.412(3) ?
    C24 C25 . 1.388(3) ?
    C25 C26 . 1.385(3) ?
    C25 H25A . 0.9500 ?
    C26 C27 . 1.394(3) ?
    C26 H26A . 0.9500 ?
    C27 C28 . 1.386(3) ?
    C27 H27A . 0.9500 ?
    C28 H28A . 0.9500 ?
    N7 O5 . 1.224(2) ?
    N7 O6 . 1.250(2) ?
    N7 O7 . 1.2705(19) ?
    O1W H1W . 0.84(3) ?
    O1W H2W . 0.79(3) ?
loop_
    _geom_angle_atom_site_label_1
    _geom_angle_atom_site_label_2
    _geom_angle_atom_site_label_3
    _geom_angle_site_symmetry_1
    _geom_angle_site_symmetry_3
    _geom_angle
    _geom_angle_publ_flag
    N1 Ag1 N4 . . 171.63(6) ?
    N1 Ag1 O1W . . 93.88(5) ?
    N4 Ag1 O1W . . 94.23(5) ?
    C10 O2 H2O . . 106.6(17) ?
    C24 O4 H4O . . 104.5(18) ?
    C6 N1 C2 . . 115.94(16) ?
    C6 N1 Ag1 . . 125.00(13) ?
    C2 N1 Ag1 . . 119.07(11) ?
    N3 N2 C7 . . 117.57(15) ?
    N3 N2 H2N . . 121.2(15) ?
    C7 N2 H2N . . 121.1(15) ?
    C8 N3 N2 . . 119.60(14) ?
    C16 N4 C20 . . 117.42(16) ?
    C16 N4 Ag1 . . 122.79(12) ?
    C20 N4 Ag1 . . 119.63(12) ?
    C21 N5 N6 . . 118.07(15) ?
    C21 N5 H5N . . 121.6(17) ?
    N6 N5 H5N . . 119.4(17) ?
    C22 N6 N5 . . 118.16(15) ?
    N1 C2 C3 . . 123.16(16) ?
    N1 C2 H2A . . 118.4 ?
    C3 C2 H2A . . 118.4 ?
    C2 C3 C4 . . 119.45(17) ?
    C2 C3 H3A . . 120.3 ?
    C4 C3 H3A . . 120.3 ?
    C3 C4 C5 . . 117.81(17) ?
    C3 C4 C7 . . 117.06(16) ?
    C5 C4 C7 . . 125.13(16) ?
    C6 C5 C4 . . 119.55(17) ?
    C6 C5 H5A . . 120.2 ?
    C4 C5 H5A . . 120.2 ?
    N1 C6 C5 . . 124.09(17) ?
    N1 C6 H6A . . 118.0 ?
    C5 C6 H6A . . 118.0 ?
    O1 C7 N2 . . 122.33(16) ?
    O1 C7 C4 . . 121.53(16) ?
    N2 C7 C4 . . 116.13(15) ?
    N3 C8 C9 . . 118.84(16) ?
    N3 C8 H8A . . 120.6 ?
    C9 C8 H8A . . 120.6 ?
    C14 C9 C10 . . 118.10(16) ?
    C14 C9 C8 . . 119.67(16) ?
    C10 C9 C8 . . 122.18(16) ?
    O2 C10 C11 . . 118.38(17) ?
    O2 C10 C9 . . 121.24(16) ?
    C11 C10 C9 . . 120.38(18) ?
    C10 C11 C12 . . 120.25(19) ?
    C10 C11 H11A . . 119.9 ?
    C12 C11 H11A . . 119.9 ?
    C11 C12 C13 . . 120.50(18) ?
    C11 C12 H12A . . 119.8 ?
    C13 C12 H12A . . 119.8 ?
    C14 C13 C12 . . 119.12(18) ?
    C14 C13 H13A . . 120.4 ?
    C12 C13 H13A . . 120.4 ?
    C13 C14 C9 . . 121.63(18) ?
    C13 C14 H14A . . 119.2 ?
    C9 C14 H14A . . 119.2 ?
    N4 C16 C17 . . 122.94(16) ?
    N4 C16 H16A . . 118.5 ?
    C17 C16 H16A . . 118.5 ?
    C16 C17 C18 . . 119.21(17) ?
    C16 C17 H19B . . 120.4 ?
    C18 C17 H19B . . 120.4 ?
    C17 C18 C19 . . 118.41(16) ?
    C17 C18 C21 . . 117.67(16) ?
    C19 C18 C21 . . 123.88(16) ?
    C20 C19 C18 . . 118.85(17) ?
    C20 C19 H19A . . 120.6 ?
    C18 C19 H19A . . 120.6 ?
    N4 C20 C19 . . 123.17(17) ?
    N4 C20 H20A . . 118.4 ?
    C19 C20 H20A . . 118.4 ?
    O3 C21 N5 . . 123.33(16) ?
    O3 C21 C18 . . 121.66(16) ?
    N5 C21 C18 . . 115.00(15) ?
    N6 C22 C23 . . 119.96(16) ?
    N6 C22 H22A . . 120.0 ?
    C23 C22 H22A . . 120.0 ?
    C28 C23 C24 . . 118.66(17) ?
    C28 C23 C22 . . 119.27(17) ?
    C24 C23 C22 . . 122.05(17) ?
    O4 C24 C25 . . 117.62(17) ?
    O4 C24 C23 . . 122.56(16) ?
    C25 C24 C23 . . 119.82(18) ?
    C26 C25 C24 . . 120.42(19) ?
    C26 C25 H25A . . 119.8 ?
    C24 C25 H25A . . 119.8 ?
    C25 C26 C27 . . 120.87(19) ?
    C25 C26 H26A . . 119.6 ?
    C27 C26 H26A . . 119.6 ?
    C28 C27 C26 . . 118.96(19) ?
    C28 C27 H27A . . 120.5 ?
    C26 C27 H27A . . 120.5 ?
    C27 C28 C23 . . 121.28(19) ?
    C27 C28 H28A . . 119.4 ?
    C23 C28 H28A . . 119.4 ?
    O5 N7 O6 . . 121.33(16) ?
    O5 N7 O7 . . 120.08(17) ?
    O6 N7 O7 . . 118.59(15) ?
    H1W O1W H2W . . 108(3) ?
loop_
    _geom_torsion_atom_site_label_1
    _geom_torsion_atom_site_label_2
    _geom_torsion_atom_site_label_3
    _geom_torsion_atom_site_label_4
    _geom_torsion_site_symmetry_1
    _geom_torsion_site_symmetry_2
    _geom_torsion_site_symmetry_3
    _geom_torsion_site_symmetry_4
    _geom_torsion
    _geom_torsion_publ_flag
    O1W Ag1 N1 C6 . . . . 175.36(14) ?
    O1W Ag1 N1 C2 . . . . -4.07(14) ?
    O1W Ag1 N4 C16 . . . . -178.91(14) ?
    O1W Ag1 N4 C20 . . . . -3.61(14) ?
    C7 N2 N3 C8 . . . . 175.98(16) ?
    C21 N5 N6 C22 . . . . -175.93(16) ?
    C6 N1 C2 C3 . . . . 1.2(3) ?
    Ag1 N1 C2 C3 . . . . -179.31(14) ?
    N1 C2 C3 C4 . . . . -0.5(3) ?
    C2 C3 C4 C5 . . . . -0.3(3) ?
    C2 C3 C4 C7 . . . . 179.53(16) ?
    C3 C4 C5 C6 . . . . 0.4(3) ?
    C7 C4 C5 C6 . . . . -179.42(17) ?
    C2 N1 C6 C5 . . . . -1.1(3) ?
    Ag1 N1 C6 C5 . . . . 179.44(14) ?
    C4 C5 C6 N1 . . . . 0.3(3) ?
    N3 N2 C7 O1 . . . . -2.5(3) ?
    N3 N2 C7 C4 . . . . 178.87(15) ?
    C3 C4 C7 O1 . . . . -9.2(3) ?
    C5 C4 C7 O1 . . . . 170.63(17) ?
    C3 C4 C7 N2 . . . . 169.47(16) ?
    C5 C4 C7 N2 . . . . -10.7(3) ?
    N2 N3 C8 C9 . . . . -178.63(15) ?
    N3 C8 C9 C14 . . . . 174.16(16) ?
    N3 C8 C9 C10 . . . . -3.3(3) ?
    C14 C9 C10 O2 . . . . -178.56(16) ?
    C8 C9 C10 O2 . . . . -1.0(3) ?
    C14 C9 C10 C11 . . . . 1.5(3) ?
    C8 C9 C10 C11 . . . . 179.04(17) ?
    O2 C10 C11 C12 . . . . 178.61(16) ?
    C9 C10 C11 C12 . . . . -1.5(3) ?
    C10 C11 C12 C13 . . . . 0.2(3) ?
    C11 C12 C13 C14 . . . . 1.0(3) ?
    C12 C13 C14 C9 . . . . -0.9(3) ?
    C10 C9 C14 C13 . . . . -0.3(3) ?
    C8 C9 C14 C13 . . . . -177.92(17) ?
    C20 N4 C16 C17 . . . . 0.1(3) ?
    Ag1 N4 C16 C17 . . . . 175.52(14) ?
    N4 C16 C17 C18 . . . . -0.7(3) ?
    C16 C17 C18 C19 . . . . 0.6(3) ?
    C16 C17 C18 C21 . . . . -177.08(16) ?
    C17 C18 C19 C20 . . . . 0.0(3) ?
    C21 C18 C19 C20 . . . . 177.56(17) ?
    C16 N4 C20 C19 . . . . 0.6(3) ?
    Ag1 N4 C20 C19 . . . . -174.99(14) ?
    C18 C19 C20 N4 . . . . -0.6(3) ?
    N6 N5 C21 O3 . . . . 1.7(3) ?
    N6 N5 C21 C18 . . . . -177.92(14) ?
    C17 C18 C21 O3 . . . . 19.3(3) ?
    C19 C18 C21 O3 . . . . -158.27(18) ?
    C17 C18 C21 N5 . . . . -161.04(16) ?
    C19 C18 C21 N5 . . . . 21.4(2) ?
    N5 N6 C22 C23 . . . . 179.24(16) ?
    N6 C22 C23 C28 . . . . -177.15(17) ?
    N6 C22 C23 C24 . . . . 1.2(3) ?
    C28 C23 C24 O4 . . . . 179.40(17) ?
    C22 C23 C24 O4 . . . . 1.0(3) ?
    C28 C23 C24 C25 . . . . -0.3(3) ?
    C22 C23 C24 C25 . . . . -178.70(17) ?
    O4 C24 C25 C26 . . . . -178.97(17) ?
    C23 C24 C25 C26 . . . . 0.8(3) ?
    C24 C25 C26 C27 . . . . -0.4(3) ?
    C25 C26 C27 C28 . . . . -0.3(3) ?
    C26 C27 C28 C23 . . . . 0.8(3) ?
    C24 C23 C28 C27 . . . . -0.4(3) ?
    C22 C23 C28 C27 . . . . 177.98(17) ?
loop_
    _geom_hbond_atom_site_label_D
    _geom_hbond_atom_site_label_H
    _geom_hbond_atom_site_label_A
    _geom_hbond_site_symmetry_A
    _geom_hbond_distance_DH
    _geom_hbond_distance_HA
    _geom_hbond_distance_DA
    _geom_hbond_angle_DHA
    _geom_hbond_publ_flag
    O1W H1W O7 2_645 0.84(3) 2.01(3) 2.844(2) 171(3) yes
    O1W H2W O2 3_665 0.79(3) 2.04(3) 2.821(2) 172(3) yes
    N2 H2N O6 . 0.84(3) 2.09(3) 2.880(2) 157(2) yes
    N5 H5N O7 4_676 0.90(3) 1.97(3) 2.863(2) 169(2) yes
    O2 H2O N3 . 0.85(3) 1.79(3) 2.560(2) 150(2) yes
    O4 H4O N6 . 0.81(2) 1.86(2) 2.607(2) 153(2) yes
data_global
_journal_date_recd_electronic     2010-01-15
_journal_date_accepted     2010-02-08
_journal_name_full     'Acta Crystallographica, Section E'
_journal_year     2010
_journal_volume     66
_journal_issue      3
_journal_page_first     m294
_journal_page_last     m294
_journal_paper_category     QM
_journal_coeditor_code     PV2256
_publ_contact_author
;
Shahriare Ghammamy
Faculty of Science
Imam Khomeini International University
Ghazvin
Iran
;
_publ_contact_author_email     shghamamy@yahoo.com
_publ_contact_author_fax     '98 281 664099'
_publ_contact_author_phone     '98 281 661201 1115'
_publ_section_title
;\
Aquabis[<i>N</i>'-(2-hydroxybenzylidene)isonicotinohydrazide-\k<i>N</i>]\
silver(I) nitrate
;
loop_
    _publ_author_name
    _publ_author_address
    'Ghammamy, Shahriar'
;
Department of Chemistry
Faculty of Science
Imom Khomeini International University Ghazvin
Ghazvin
Iran
;
    'Sahebalzamani, Hajar'
;
Department of Chemistry
Faculty of Science
Islamic Azad University Ardebil Branch
Ardebil
Iran
;
    'Khaligh, Nina'
;
Department of Chemistry
Faculty of Science
Islamic Azad University Ardebil Branch
Ardebil
Iran
;
    'Rahimi, Rahmatollah'
;
Faculty of Chemistry
Iran University of Science and Technology
Tehran
Iran
;
