# Supplementary material for: Aqua­bis[N′-(2-hydroxy­benzyl­idene)isonicotinohydrazide-κN]silver(I) nitrate
Source: Acta Crystallogr Sect E Struct Rep Online. 2010 Feb 13;66(Pt 3):m294. doi: 10.1107/S1600536810005027 (PMC2983511; doi:10.1107/S1600536810005027)
Supplement: Supplementary file 2 [file e-66-0m294-Isup2.hkl]

# 
# h,k,l, Fc-squared, Fo-squared, sigma(Fo-squared) and status flag 
# 
data_I
_shelx_title ' 16rs in P2(1)' 
_shelx_refln_list_code          4 
_shelx_F_calc_maximum      681.73 
_exptl_crystal_F_000      1360.00 
_reflns_d_resolution_high  0.7570 
 
loop_ 
 _symmetry_equiv_pos_as_xyz 
 'x, y, z' 
 '-x, y+1/2, -z+1/2' 
 '-x, -y, -z' 
 'x, -y-1/2, z-1/2' 
 
_cell_length_a    11.7194 
_cell_length_b    12.6459 
_cell_length_c    18.5719 
_cell_angle_alpha  90.000 
_cell_angle_beta  104.738 
_cell_angle_gamma  90.000 
 
_shelx_F_squared_multiplier     1.000 
 
loop_ 
 _refln_index_h 
 _refln_index_k 
 _refln_index_l 
 _refln_F_squared_calc 
 _refln_F_squared_meas 
 _refln_F_squared_sigma 
 _refln_observed_status 
   1   0   0      171.40      150.20      4.66 o 
   2   0   0     5861.08     6232.06    166.92 o 
   3   0   0     1169.93     1179.03     33.38 o 
   4   0   0    11541.36    11639.19    379.52 o 
   5   0   0     9399.57     9344.42    210.76 o 
   6   0   0     6014.48     6160.68    111.98 o 
   7   0   0    31638.54    33635.18    129.35 o 
   8   0   0     1009.10     1005.28     23.32 o 
   9   0   0     4774.76     4471.91     77.56 o 
  10   0   0      110.74       88.80     17.22 o 
  11   0   0     5109.71     5267.49     96.32 o 
  12   0   0       36.55       24.65     15.60 o 
  13   0   0     4197.46     4546.04    282.03 o 
  14   0   0      160.44      123.76     39.64 o 
   1   1   0     2061.38     2176.15     33.29 o 
   2   1   0      217.94      191.99      5.61 o 
   3   1   0     2710.91     2549.16     20.17 o 
   4   1   0     6347.46     6517.45     43.88 o 
   5   1   0     7544.13     7462.97    101.90 o 
   6   1   0    13748.30    14338.15     70.95 o 
   7   1   0     5780.20     6109.54     55.47 o 
   8   1   0     5858.43     5491.27     47.33 o 
   9   1   0       64.51       54.96      9.62 o 
  10   1   0     5734.95     5772.75     71.18 o 
  11   1   0      354.12      342.23     19.80 o 
  12   1   0      735.10      747.59     28.64 o 
  13   1   0     1536.38     1715.66     90.11 o 
  14   1   0     1025.59     1043.57     37.85 o 
   0   2   0   173943.14   180574.00   1698.65 o 
   2   2   0      102.10       58.25      5.27 o 
   3   2   0      218.85      210.07      5.31 o 
   4   2   0     5067.48     5098.16     52.40 o 
   5   2   0     3427.22     3395.54     36.95 o 
   6   2   0     5019.20     5492.93     67.55 o 
   7   2   0    26892.14    28751.55    197.61 o 
   8   2   0      361.57      332.17     12.84 o 
   9   2   0     5516.97     5108.35     48.27 o 
  10   2   0       25.54       13.33      8.73 o 
  11   2   0     2566.99     2477.37     47.11 o 
  12   2   0      579.89      613.34     26.55 o 
  13   2   0     4187.82     4419.07     72.17 o 
  14   2   0      345.13      317.98     25.49 o 
   1   3   0    23838.49    25342.44    176.07 o 
   2   3   0     2253.84     2198.30     24.09 o 
   3   3   0     6912.50     7018.69     69.71 o 
   4   3   0     4360.70     4279.28     27.10 o 
   6   3   0    12805.17    13802.49    251.59 o 
   7   3   0     2590.86     2709.46     32.16 o 
   8   3   0     4402.99     3910.18     41.33 o 
   9   3   0        6.13        5.58      6.11 o 
  10   3   0     3910.51     3893.34     61.12 o 
  11   3   0      135.23      118.23     14.63 o 
  12   3   0       22.57       15.96     10.86 o 
  13   3   0     1064.08     1125.33     37.05 o 
  14   3   0      281.84      234.30     22.64 o 
   0   4   0    33494.87    36057.68    588.31 o 
   1   4   0      503.28      474.05      9.80 o 
   2   4   0    77694.84    82255.18    510.66 o 
   3   4   0      457.95      416.71     11.87 o 
   4   4   0    20222.92    20753.76    257.94 o 
   5   4   0     1245.70     1133.51     15.64 o 
   6   4   0     6783.96     7252.01     92.15 o 
   7   4   0    14965.96    15368.88     95.10 o 
   8   4   0      828.38      814.71     20.19 o 
   9   4   0    10604.57    10383.33     78.97 o 
  10   4   0       39.70       33.49      8.13 o 
  11   4   0     4551.56     4633.09     98.47 o 
  12   4   0      295.39      319.97     22.36 o 
  13   4   0     4232.49     4460.98     99.04 o 
  14   4   0      334.24      302.42     29.60 o 
   1   5   0     8471.25     8278.69    108.69 o 
   2   5   0    17101.61    18410.19    188.70 o 
   3   5   0     6230.44     6312.31     65.77 o 
   4   5   0     4431.14     4258.52     73.50 o 
   5   5   0       91.03      150.43      7.26 o 
   6   5   0     5426.52     5559.70     67.10 o 
   7   5   0     2396.90     2448.15     38.40 o 
   8   5   0     7060.02     6865.26     57.13 o 
   9   5   0      142.14      114.78     11.18 o 
  10   5   0     1411.12     1398.85     29.36 o 
  11   5   0       58.41       54.73     12.93 o 
  12   5   0      943.37      907.73     52.98 o 
  13   5   0      880.09      888.14     39.69 o 
  14   5   0     1230.59     1268.26     51.95 o 
   0   6   0    18651.93    20653.32    400.53 o 
   1   6   0      446.41      458.88     11.82 o 
   2   6   0    18728.33    20162.80    279.12 o 
   3   6   0      346.13      264.05     10.07 o 
   4   6   0     5729.71     5766.67     65.49 o 
   5   6   0     4804.60     4977.76    121.91 o 
   6   6   0     2235.24     2288.09     51.16 o 
   7   6   0     6901.52     7107.44    130.83 o 
   8   6   0      500.76      472.78     17.06 o 
   9   6   0     7077.11     7101.49    171.74 o 
  10   6   0       50.50       20.27      9.57 o 
  11   6   0     3418.69     3416.61     85.65 o 
  12   6   0      161.02      172.41     21.21 o 
  13   6   0      738.24      666.06     35.63 o 
   1   7   0     7351.97     7569.13    100.90 o 
   2   7   0     1729.58     1917.47     27.86 o 
   3   7   0     3488.05     3470.62     64.88 o 
   4   7   0      773.02      735.13     17.62 o 
   5   7   0     1784.57     1758.57     20.76 o 
   6   7   0     3442.13     3551.79     77.82 o 
   7   7   0      550.58      539.22     20.37 o 
   8   7   0     7139.37     6960.66     71.33 o 
   9   7   0      460.50      405.30     20.09 o 
  10   7   0       51.44       36.29     10.66 o 
  11   7   0       89.62       89.21     21.02 o 
  12   7   0      550.78      504.38     30.65 o 
  13   7   0      191.88      172.25     24.20 o 
   0   8   0     7097.53     7500.40    135.49 o 
   1   8   0      289.24      278.85     11.31 o 
   2   8   0     9278.77     9187.62     97.62 o 
   3   8   0      343.73      260.40     11.69 o 
   4   8   0     4780.52     4934.58     92.48 o 
   5   8   0     1130.84     1032.47     22.61 o 
   6   8   0     1480.38     1495.01     36.05 o 
   7   8   0     2641.66     2508.01     43.49 o 
   8   8   0      622.95      550.36     22.37 o 
   9   8   0     6854.75     6795.73    134.76 o 
  10   8   0       63.20       52.79     12.02 o 
  11   8   0     3461.73     3490.30     60.16 o 
  12   8   0      266.58      232.94     24.92 o 
  13   8   0     1275.08     1380.86     51.18 o 
   1   9   0     9174.55     9514.44    100.24 o 
   2   9   0       70.83       64.75      8.52 o 
   3   9   0        9.73        8.91      6.00 o 
   4   9   0     1170.27     1212.42     25.04 o 
   5   9   0     1628.71     1605.13     39.51 o 
   6   9   0     3337.88     3340.46     53.98 o 
   7   9   0      599.80      626.50     28.58 o 
   8   9   0     4045.37     3985.20     98.36 o 
   9   9   0       18.66       12.89      9.66 o 
  10   9   0      240.10      231.18     27.80 o 
  11   9   0        1.58        4.38     11.03 o 
  12   9   0      501.05      486.08     31.68 o 
   0  10   0     1476.43     1462.87     46.35 o 
   1  10   0        5.27       -4.82      6.63 o 
   2  10   0    12999.41    13268.40    156.72 o 
   3  10   0     4273.20     4620.83     79.13 o 
   4  10   0     2159.70     2151.74     35.31 o 
   5  10   0     3020.47     3031.46     47.26 o 
   6  10   0      835.08      856.43     27.70 o 
   7  10   0      948.47      976.17     30.39 o 
   8  10   0      149.82      127.90     15.29 o 
   9  10   0     2591.44     2521.41     50.84 o 
  10  10   0       94.22       68.03     14.04 o 
  11  10   0      208.07      191.75     20.47 o 
   1  11   0     1720.33     1708.63     37.71 o 
   2  11   0        5.95        6.43      7.79 o 
   3  11   0      148.60      154.92     13.41 o 
   4  11   0       28.35       34.66      8.74 o 
   5  11   0      461.87      473.73     19.00 o 
   6  11   0      703.24      701.52     26.53 o 
   7  11   0      203.28      177.63     17.17 o 
   8  11   0     1612.11     1550.92     40.47 o 
   9  11   0       13.20       -1.67     10.67 o 
  10  11   0      985.23      988.99     35.74 o 
  11  11   0       38.50       26.02     14.27 o 
   0  12   0      485.87      462.79     48.78 o 
   1  12   0      430.06      375.00     20.27 o 
   2  12   0     5207.23     5430.42     70.37 o 
   3  12   0      314.52      309.22     19.24 o 
   4  12   0      446.49      404.67     21.23 o 
   5  12   0     1790.61     1820.03     41.95 o 
   6  12   0      181.00      140.89     18.28 o 
   7  12   0      815.20      863.61     31.31 o 
   8  12   0       14.20       12.51     10.99 o 
   9  12   0     1829.95     1710.62     45.47 o 
  10  12   0        0.31      -11.21     12.42 o 
   1  13   0      377.61      389.12     21.52 o 
   2  13   0      139.45      135.94     15.94 o 
   3  13   0     1376.19     1492.96     45.36 o 
   4  13   0      365.49      348.59     21.79 o 
   5  13   0      141.90      138.11     19.73 o 
   6  13   0      255.99      249.50     24.13 o 
   7  13   0      115.19       87.59     17.59 o 
   8  13   0      293.60      218.99     24.25 o 
   9  13   0        0.04       -2.03     13.54 o 
   0  14   0      791.05      812.14     44.73 o 
   1  14   0      219.57      188.28     18.71 o 
   2  14   0      619.74      552.30     26.47 o 
   3  14   0      279.41      291.58     22.25 o 
   4  14   0      589.71      566.20     27.11 o 
   5  14   0      468.08      430.02     28.39 o 
   6  14   0      102.20      100.51     19.27 o 
   7  14   0      467.93      455.59     30.63 o 
   8  14   0      515.03      578.19     34.29 o 
   1  15   0      511.46      478.63     26.64 o 
   2  15   0       76.17       71.32     15.05 o 
   3  15   0      265.30      246.02     22.26 o 
   4  15   0      107.53       70.41     17.37 o 
   5  15   0       91.91       80.58     18.32 o 
   6  15   0      556.28      491.21     32.70 o 
   0  16   0      785.27      736.31     47.42 o 
   1  16   0      194.64      165.66     21.04 o 
   2  16   0      315.41      294.98     25.31 o 
   3  16   0      199.67      192.08     21.67 o 
   4  16   0      452.74      428.04     33.29 o 
 -15   1   1        0.10      -16.96     14.43 o 
 -14   1   1        0.86      -11.12     12.51 o 
 -13   1   1       71.69       59.48     14.65 o 
 -12   1   1       23.63        3.25     10.14 o 
 -11   1   1      864.20      862.37     28.95 o 
 -10   1   1        3.86       -4.53      8.01 o 
  -9   1   1      478.93      434.90     18.66 o 
  -8   1   1       62.70       54.61      7.11 o 
  -7   1   1        1.53       -1.51      4.07 o 
  -6   1   1      641.16      559.15     13.06 o 
  -5   1   1       32.75       29.80      4.39 o 
  -4   1   1     4108.12     4210.47     50.55 o 
  -3   1   1     1417.14     1310.01     30.46 o 
  -2   1   1     3822.18     4007.75     76.67 o 
  -1   1   1      386.65      376.93      5.91 o 
   0   1   1      142.63      169.45      2.31 o 
   1   1   1     1324.65     1276.91     15.25 o 
   2   1   1    12026.49    12068.33    113.96 o 
   3   1   1      755.25      665.89     12.78 o 
   4   1   1     1015.49      984.79     11.78 o 
   5   1   1      433.26      381.70      8.88 o 
   6   1   1      884.90      849.29     14.07 o 
   7   1   1     7429.20     8092.35     90.79 o 
   8   1   1     1047.01     1000.03     17.03 o 
   9   1   1       56.85       30.54      7.06 o 
  10   1   1      200.85      187.73     15.41 o 
  11   1   1      114.04       95.31     13.53 o 
  12   1   1      252.43      202.47     18.56 o 
  13   1   1      378.23      335.53     24.12 o 
  14   1   1        1.51       -8.77     12.58 o 
 -15   2   1       61.85       30.25     16.60 o 
 -14   2   1       12.36        3.38     12.70 o 
 -13   2   1       79.96       53.81     14.28 o 
 -12   2   1      510.65      453.85     23.66 o 
 -11   2   1        0.44        0.37      8.70 o 
 -10   2   1      428.48      380.06     19.43 o 
  -9   2   1       91.17       81.55      8.98 o 
  -8   2   1      259.28      234.56     11.52 o 
  -7   2   1     1160.40     1106.18     20.34 o 
  -6   2   1     1239.41     1112.47     22.75 o 
  -5   2   1     3598.21     3539.92     47.26 o 
  -4   2   1     3654.26     3680.77     64.57 o 
  -3   2   1     2894.61     2967.53     19.55 o 
  -2   2   1     2082.28     2249.20     25.62 o 
  -1   2   1     3028.41     3222.24     26.28 o 
   0   2   1     5954.56     6264.71     95.26 o 
   1   2   1      728.06      779.46     16.53 o 
   2   2   1       39.66       27.72      2.41 o 
   3   2   1      371.98      343.25      7.00 o 
   4   2   1       77.78       61.93      4.21 o 
   5   2   1      123.41      111.36      8.53 o 
   6   2   1       12.69       12.69      3.79 o 
   7   2   1       74.22       72.83      6.20 o 
   8   2   1      639.78      650.18     21.42 o 
   9   2   1      244.58      200.82     12.28 o 
  10   2   1      853.86      795.36     25.89 o 
  11   2   1       92.47       43.37     11.28 o 
  12   2   1     1299.83     1293.79     36.63 o 
  13   2   1        5.67       -3.90     11.35 o 
  14   2   1       79.46       57.29     16.18 o 
 -14   3   1        9.70        9.29     13.99 o 
 -13   3   1     2133.86     2196.77     59.53 o 
 -12   3   1      165.25      114.25     15.29 o 
 -11   3   1      386.53      374.38     20.77 o 
 -10   3   1      513.28      504.89     21.75 o 
  -9   3   1       92.48       87.36      9.45 o 
  -8   3   1      624.55      603.17     17.23 o 
  -7   3   1      461.32      476.30     14.48 o 
  -6   3   1      792.99      823.12     17.08 o 
  -5   3   1      320.42      353.39     12.84 o 
  -4   3   1      375.97      374.33      7.98 o 
  -3   3   1       40.51       25.75      3.17 o 
  -2   3   1     5613.09     5631.09     77.72 o 
  -1   3   1        5.40        4.58      1.65 o 
   0   3   1    12588.46    13758.15    233.39 o 
   1   3   1        0.80        6.67      2.47 o 
   2   3   1     3708.74     3671.36     40.62 o 
   3   3   1      500.93      503.67      8.99 o 
   4   3   1      570.57      683.83     11.18 o 
   5   3   1     1507.30     1438.85     18.71 o 
   6   3   1        1.62        2.10      3.23 o 
   7   3   1     1488.03     1627.15     27.09 o 
   8   3   1       28.10       23.88      6.70 o 
   9   3   1        5.44       -4.92      5.57 o 
  10   3   1       68.13       36.82     10.07 o 
  11   3   1      179.47      152.22     15.56 o 
  12   3   1       76.16       49.42     12.84 o 
  13   3   1       28.67       10.02     12.75 o 
  14   3   1       38.62       22.60     14.72 o 
 -14   4   1        0.60        5.18     15.97 o 
 -13   4   1        9.65        5.68     12.36 o 
 -12   4   1       53.87       30.22     11.68 o 
 -11   4   1      274.54      217.40     18.23 o 
 -10   4   1      113.50       80.36     10.17 o 
  -9   4   1      418.02      381.58     15.69 o 
  -8   4   1       87.18       70.42      8.62 o 
  -7   4   1        1.72       -0.64      5.57 o 
  -6   4   1      863.21      864.16     18.34 o 
  -5   4   1     7658.66     8659.17    180.11 o 
  -4   4   1      335.93      293.59      8.08 o 
  -3   4   1      158.48      144.70      5.66 o 
  -2   4   1      391.59      366.96     10.57 o 
  -1   4   1      522.49      485.52     16.03 o 
   0   4   1       15.48       41.77      5.87 o 
   1   4   1      469.48      463.07      9.72 o 
   2   4   1    11828.21    12802.44    213.88 o 
   3   4   1      594.53      554.11      9.73 o 
   4   4   1      143.94       99.61      5.57 o 
   5   4   1      184.42      132.25      6.62 o 
   6   4   1       88.79       98.78      6.36 o 
   7   4   1     1459.17     1516.80     20.80 o 
   8   4   1        8.04        7.97      6.01 o 
   9   4   1      766.08      688.09     19.77 o 
  10   4   1       56.18       44.86      8.94 o 
  11   4   1        2.31       -6.06      9.33 o 
  12   4   1        0.10       -8.39     10.00 o 
  13   4   1      155.83      122.01     20.53 o 
  14   4   1       40.78       42.13     17.70 o 
 -14   5   1       57.91       44.83     18.17 o 
 -13   5   1     1558.29     1473.70     50.17 o 
 -12   5   1       41.12       18.97     13.16 o 
 -11   5   1     1402.52     1433.51     37.26 o 
 -10   5   1       98.61       65.53     10.06 o 
  -9   5   1        0.35        0.76      6.68 o 
  -8   5   1      272.11      260.92     13.49 o 
  -7   5   1      884.76      814.42     19.86 o 
  -6   5   1     7644.12     8416.42    137.84 o 
  -5   5   1     2460.75     2489.40     55.38 o 
  -4   5   1       32.03       20.29      3.92 o 
  -3   5   1        1.51        3.62      2.52 o 
  -2   5   1      188.41      140.21      6.95 o 
  -1   5   1     1002.53      940.54     13.29 o 
   0   5   1    13264.23    14187.12     98.00 o 
   1   5   1       78.29       49.13      4.77 o 
   2   5   1      492.84      640.82     13.13 o 
   3   5   1     3999.50     4573.45     87.15 o 
   4   5   1     7271.32     8037.89    135.62 o 
   5   5   1     1070.79      990.20     15.92 o 
   6   5   1      737.06      718.43     14.64 o 
   7   5   1       90.58       82.10      8.71 o 
   8   5   1      153.68      135.77     11.10 o 
   9   5   1      699.58      704.50     20.66 o 
  10   5   1      537.92      518.43     19.27 o 
  11   5   1     1875.94     1875.63     48.48 o 
  12   5   1       12.50        8.44     13.04 o 
  13   5   1        3.11       -0.63     14.14 o 
  14   5   1      197.71      160.60     24.48 o 
 -14   6   1        0.13       -5.64     15.83 o 
 -13   6   1        9.84       -7.15     13.93 o 
 -12   6   1        5.11       -0.93     12.14 o 
 -11   6   1     1725.05     1744.98     49.42 o 
 -10   6   1      204.55      202.42     16.26 o 
  -9   6   1     1341.19     1325.33     28.72 o 
  -8   6   1      214.19      202.46     13.13 o 
  -7   6   1     1468.98     1466.77     39.73 o 
  -6   6   1       22.73       13.94      4.81 o 
  -5   6   1        0.64        3.31      4.00 o 
  -4   6   1     4871.66     5068.88     65.44 o 
  -3   6   1     2086.50     2129.21     51.93 o 
  -2   6   1    10626.45    11248.48     96.88 o 
  -1   6   1       65.26       36.01      4.15 o 
   0   6   1     4650.33     4937.04     38.12 o 
   1   6   1     1513.06     1478.39     20.26 o 
   2   6   1     8142.86     8866.17    166.73 o 
   3   6   1       18.21        3.33      3.78 o 
   4   6   1      474.60      545.12     11.58 o 
   5   6   1      310.78      310.07     10.12 o 
   6   6   1       11.04        3.24      4.50 o 
   7   6   1      565.35      562.92     17.11 o 
   8   6   1        3.76        0.18      6.10 o 
   9   6   1     3558.52     3485.06     44.50 o 
  10   6   1      238.74      189.45     16.28 o 
  11   6   1      137.41      124.73     18.77 o 
  12   6   1     1056.94     1070.18     41.66 o 
  13   6   1      201.30      171.19     23.62 o 
 -13   7   1      840.42      781.59     38.38 o 
 -12   7   1      423.14      394.87     29.16 o 
 -11   7   1       26.34       28.61     13.47 o 
 -10   7   1        5.46        1.85      9.18 o 
  -9   7   1       56.38       45.28     10.43 o 
  -8   7   1      813.10      835.87     26.06 o 
  -7   7   1       11.35       -0.48      6.64 o 
  -6   7   1     1955.76     2030.15     55.21 o 
  -5   7   1     2091.04     2147.85     33.84 o 
  -4   7   1       23.99       14.10      5.26 o 
  -3   7   1     1365.89     1370.37     37.41 o 
  -2   7   1      651.85      687.57     16.05 o 
  -1   7   1     2218.99     2393.25     30.28 o 
   0   7   1        5.54        3.45      3.35 o 
   1   7   1      538.09      499.08     13.24 o 
   2   7   1      898.94     1124.88     20.06 o 
   3   7   1     2061.28     2128.47     49.52 o 
   4   7   1      699.77      740.71     18.16 o 
   5   7   1        9.41        1.40      4.31 o 
   6   7   1     1665.83     1725.20     31.25 o 
   7   7   1      158.97      145.35     12.93 o 
   8   7   1     1720.32     1699.56     36.19 o 
   9   7   1     4301.73     4440.49     60.37 o 
  10   7   1        9.96       -0.39      8.90 o 
  11   7   1      622.55      564.44     30.36 o 
  12   7   1       16.52       -0.07     13.33 o 
  13   7   1      108.86       91.35     19.60 o 
 -13   8   1      167.99      127.89     24.11 o 
 -12   8   1        8.54       -5.35     13.07 o 
 -11   8   1      695.42      605.91     26.61 o 
 -10   8   1        7.36        9.38      9.35 o 
  -9   8   1      415.33      371.47     20.10 o 
  -8   8   1      696.46      685.04     24.75 o 
  -7   8   1      537.76      528.67     21.23 o 
  -6   8   1      555.31      579.07     17.83 o 
  -5   8   1      276.25      270.28     12.58 o 
  -4   8   1      284.51      272.71     12.49 o 
  -3   8   1     1029.08     1048.21     21.67 o 
  -2   8   1      137.81      156.56     10.32 o 
  -1   8   1      331.19      329.87     12.34 o 
   0   8   1     1912.11     1981.88     40.10 o 
   1   8   1       51.88       35.41      6.11 o 
   2   8   1     5724.72     6728.01     79.77 o 
   3   8   1      161.56      169.74     10.57 o 
   4   8   1      748.65      737.56     18.82 o 
   5   8   1     1653.29     1789.90     29.39 o 
   6   8   1       58.64       35.49      7.74 o 
   7   8   1      104.07       87.04     11.67 o 
   8   8   1        0.07        0.33      7.58 o 
   9   8   1     3537.41     3416.46     83.07 o 
  10   8   1       35.85       27.36     11.22 o 
  11   8   1      313.10      279.82     20.32 o 
  12   8   1      242.15      196.95     23.95 o 
 -12   9   1     1066.25     1016.05     43.40 o 
 -11   9   1      103.94       79.28     14.83 o 
 -10   9   1       17.90       25.02     11.00 o 
  -9   9   1      445.77      411.42     21.52 o 
  -8   9   1     1606.59     1661.90     38.75 o 
  -7   9   1      332.14      325.61     18.09 o 
  -6   9   1     1638.80     1681.06     44.64 o 
  -5   9   1      591.94      624.35     19.26 o 
  -4   9   1     2690.02     2775.96     75.91 o 
  -3   9   1       79.35       49.70      8.10 o 
  -2   9   1        0.87       -2.28      5.34 o 
  -1   9   1     2874.89     3047.84     35.98 o 
   0   9   1       47.86       28.05      6.55 o 
   1   9   1     3037.76     3276.58     37.17 o 
   2   9   1     2534.64     2590.51     63.99 o 
   3   9   1      142.05      117.25     10.21 o 
   4   9   1     1344.08     1321.36     26.21 o 
   5   9   1       73.78       46.56      8.66 o 
   6   9   1      639.13      664.64     20.13 o 
   7   9   1        0.30       -0.61      8.05 o 
   8   9   1      740.05      728.35     26.83 o 
   9   9   1      149.00      133.09     15.18 o 
  10   9   1       76.85       47.18     12.46 o 
  11   9   1      162.44      137.58     17.52 o 
  12   9   1       44.23       48.00     17.67 o 
 -12  10   1       50.58       42.43     18.06 o 
 -11  10   1      556.87      484.83     26.16 o 
 -10  10   1        1.99       -2.06      9.82 o 
  -9  10   1      618.47      578.72     26.25 o 
  -8  10   1      382.81      323.11     19.98 o 
  -7  10   1      641.25      635.13     25.14 o 
  -6  10   1      106.08      102.28     13.19 o 
  -5  10   1      653.62      652.56     22.13 o 
  -4  10   1     3704.93     3838.42     48.89 o 
  -3  10   1     2730.11     2666.77     40.67 o 
  -2  10   1     4320.12     4591.84     78.35 o 
  -1  10   1      212.05      198.78     15.04 o 
   0  10   1     1555.75     1560.93     33.80 o 
   1  10   1      344.77      308.73     16.76 o 
   2  10   1     2605.90     2701.75     48.73 o 
   3  10   1      121.37      102.41     10.70 o 
   4  10   1      168.44      210.80     13.87 o 
   5  10   1      993.97     1037.81     25.51 o 
   6  10   1      900.62      891.78     28.24 o 
   7  10   1     2084.61     2129.45     66.67 o 
   8  10   1      347.68      340.98     20.63 o 
   9  10   1     2612.55     2689.39     75.42 o 
  10  10   1      104.03       99.22     17.90 o 
  11  10   1      667.54      681.91     30.26 o 
 -11  11   1      127.73       97.64     17.09 o 
 -10  11   1       29.06       31.68     13.07 o 
  -9  11   1       95.25      113.56     15.82 o 
  -8  11   1      405.65      398.65     22.46 o 
  -7  11   1     1088.91     1110.14     45.44 o 
  -6  11   1     1062.14     1018.56     31.51 o 
  -5  11   1      711.68      739.45     23.10 o 
  -4  11   1     2261.69     2437.97     53.62 o 
  -3  11   1        6.87        6.31      7.05 o 
  -2  11   1       31.64        7.86      7.69 o 
  -1  11   1     3421.07     3705.85     54.65 o 
   0  11   1       14.82        8.42      7.94 o 
   1  11   1     3411.17     3669.00     54.69 o 
   2  11   1      257.93      262.98     17.17 o 
   3  11   1      761.14      789.50     27.78 o 
   4  11   1      807.26      830.90     23.74 o 
   5  11   1     1043.85     1115.71     38.32 o 
   6  11   1      472.72      494.42     22.72 o 
   7  11   1      533.63      510.14     23.89 o 
   8  11   1      999.71      995.58     32.96 o 
   9  11   1        5.59       -2.76     10.64 o 
  10  11   1      784.47      819.14     32.55 o 
  11  11   1       19.37        9.41     13.15 o 
 -10  12   1       36.67       28.84     14.04 o 
  -9  12   1     1023.56      975.94     35.47 o 
  -8  12   1      199.41      207.31     19.78 o 
  -7  12   1      908.73      946.75     32.61 o 
  -6  12   1      181.48      192.17     20.49 o 
  -5  12   1     1905.12     1955.33     67.66 o 
  -4  12   1     1903.01     2091.03     68.10 o 
  -3  12   1      955.94      862.85     37.07 o 
  -2  12   1     3457.63     3718.08     89.23 o 
  -1  12   1       18.13        2.94      8.41 o 
   0  12   1     1640.99     1702.43     39.60 o 
   1  12   1       29.38       19.54      9.90 o 
   2  12   1     2013.59     2128.62     44.56 o 
   3  12   1     1901.97     1907.88     42.39 o 
   5  12   1      676.02      725.50     27.45 o 
   6  12   1      255.45      213.60     21.76 o 
   7  12   1      516.09      471.89     28.15 o 
   8  12   1       24.67        8.37     11.20 o 
   9  12   1      380.49      361.38     25.54 o 
  10  12   1       50.84       31.36     13.77 o 
  -9  13   1      245.04      230.09     25.65 o 
  -8  13   1      973.57     1036.93     42.08 o 
  -7  13   1       51.87       53.54     15.23 o 
  -6  13   1      415.85      368.84     25.79 o 
  -5  13   1      151.10      174.19     20.83 o 
  -4  13   1       31.74       25.74     10.63 o 
  -3  13   1      234.93      297.66     21.48 o 
  -2  13   1       16.95       10.42      9.62 o 
  -1  13   1      148.06      169.78     17.05 o 
   0  13   1        1.98       -4.18      8.31 o 
   1  13   1      671.26      741.26     28.46 o 
   2  13   1        0.58        1.49      9.20 o 
   3  13   1      768.94      849.07     30.58 o 
   4  13   1      587.90      628.31     26.76 o 
   5  13   1      634.64      602.12     31.81 o 
   6  13   1      879.49      819.95     36.65 o 
   7  13   1       53.11       44.46     15.14 o 
   8  13   1      406.92      432.61     29.33 o 
   9  13   1        0.38       -3.25     13.99 o 
  -8  14   1      111.31       93.24     19.64 o 
  -7  14   1        2.04        1.96     13.92 o 
  -6  14   1      391.46      381.45     29.30 o 
  -5  14   1      433.81      452.62     29.16 o 
  -4  14   1      516.29      552.87     26.66 o 
  -3  14   1        0.62        2.41     10.05 o 
  -2  14   1     1148.78     1274.12     42.58 o 
  -1  14   1        0.15       -4.84      9.92 o 
   0  14   1     2079.58     2370.96     51.89 o 
   1  14   1        0.28        0.00      9.69 o 
   2  14   1     1220.95     1299.90     39.12 o 
   3  14   1      484.36      475.88     25.21 o 
   4  14   1      174.80      195.93     19.84 o 
   5  14   1      923.87      957.97     44.42 o 
   6  14   1       30.93       16.42     13.45 o 
   7  14   1      564.28      492.04     31.80 o 
  -6  15   1      513.45      542.04     33.10 o 
  -5  15   1      618.09      671.69     36.17 o 
  -4  15   1      384.81      385.63     30.60 o 
  -3  15   1     1422.05     1651.17     45.99 o 
  -2  15   1        2.66        5.84     11.62 o 
  -1  15   1      478.25      520.30     27.38 o 
   0  15   1       41.93       20.26     12.36 o 
   1  15   1      890.79     1042.92     37.12 o 
   2  15   1       83.04       72.88     14.93 o 
   3  15   1      256.64      277.06     23.21 o 
   4  15   1      165.61      170.65     22.70 o 
   5  15   1      280.13      267.92     27.11 o 
   6  15   1      200.87      194.65     24.40 o 
  -4  16   1      785.90      836.74     41.16 o 
  -3  16   1       58.39       46.85     15.15 o 
  -2  16   1      712.86      785.39     34.09 o 
  -1  16   1       18.84        3.54     13.25 o 
   0  16   1     1339.33     1563.25     46.85 o 
   1  16   1       63.48       48.34     15.31 o 
   2  16   1      394.38      450.95     27.73 o 
   3  16   1      238.12      255.13     23.84 o 
   4  16   1      573.86      609.55     36.07 o 
 -15   0   2       11.43       11.20     20.70 o 
 -14   0   2      250.00      236.86     40.78 o 
 -13   0   2     7742.97     8644.63    138.21 o 
 -12   0   2      280.74      258.78     29.11 o 
 -11   0   2     2403.48     2315.55    158.93 o 
 -10   0   2       95.34       66.72     15.74 o 
  -9   0   2     8371.93     8547.65    107.76 o 
  -8   0   2     3918.49     3997.87     40.81 o 
  -7   0   2     4506.30     4643.44     61.41 o 
  -6   0   2    23534.16    24797.80    355.47 o 
  -5   0   2     2857.54     2811.61     64.24 o 
  -4   0   2    15645.45    16208.19     87.00 o 
  -3   0   2       74.36       64.68      8.24 o 
  -2   0   2    13907.49    14040.90    149.40 o 
  -1   0   2     1239.78     1193.75     30.56 o 
   0   0   2    17760.89    17610.16    121.96 o 
   1   0   2     9697.33     9970.88     48.85 o 
   3   0   2    40482.04    40495.50    774.43 o 
   4   0   2     1386.88     1235.87     47.67 o 
   5   0   2    42071.98    43699.57    508.99 o 
   6   0   2     2748.50     3065.43     99.46 o 
   7   0   2     6053.91     5748.11    171.40 o 
   8   0   2       10.94        8.14      6.71 o 
   9   0   2    11045.78    11283.13    193.99 o 
  10   0   2     1432.17     1499.61     49.30 o 
  11   0   2     3685.45     3796.70    108.24 o 
  12   0   2      242.38      239.62     28.01 o 
  13   0   2      996.24     1120.14     67.46 o 
  14   0   2     3280.81     3712.79    202.76 o 
 -15   1   2       64.65       40.23     16.17 o 
 -14   1   2     2938.79     2993.98     61.62 o 
 -13   1   2      173.83      163.69     22.88 o 
 -12   1   2     3761.22     3843.99    123.44 o 
 -11   1   2       70.51       60.97     12.33 o 
 -10   1   2     2255.83     2107.75     41.21 o 
  -9   1   2     2024.77     2125.25     38.96 o 
  -8   1   2    12971.07    13159.12    133.42 o 
  -7   1   2     5698.15     5599.56     53.75 o 
  -6   1   2     9360.81     9463.57     70.94 o 
  -5   1   2    15406.02    15615.24    215.02 o 
  -4   1   2      542.27      535.33     45.20 o 
  -3   1   2    25528.87    25812.59    336.08 o 
  -2   1   2        6.50       10.09      1.68 o 
  -1   1   2    33978.63    34672.18    264.36 o 
   0   1   2     4319.27     4444.93     80.85 o 
   1   1   2    24811.20    25599.74    152.04 o 
   2   1   2     3765.51     3749.91     26.08 o 
   3   1   2    24387.11    24336.05     86.73 o 
   4   1   2     7325.43     7310.42     62.46 o 
   5   1   2     4777.41     4905.17     43.58 o 
   6   1   2    17520.23    18329.52    222.71 o 
   7   1   2        0.54       -0.62      3.99 o 
   8   1   2     6864.03     6900.25    104.94 o 
   9   1   2      516.47      491.47     16.40 o 
  10   1   2     9642.83    10191.41    129.66 o 
  11   1   2      682.12      662.25     25.77 o 
  12   1   2      166.01      143.27     16.45 o 
  13   1   2     1723.03     1713.57     54.02 o 
  14   1   2      751.09      790.31     33.43 o 
 -15   2   2      407.85      398.59     29.52 o 
 -14   2   2      211.85      196.32     21.13 o 
 -13   2   2     5423.32     5841.38    217.95 o 
 -12   2   2       18.89        6.80      9.56 o 
 -11   2   2     2337.78     2264.88     45.51 o 
 -10   2   2      542.83      549.68     23.46 o 
  -9   2   2     6124.64     6014.03     98.63 o 
  -8   2   2     2000.45     1906.15     27.96 o 
  -7   2   2     6791.94     6888.93     65.58 o 
  -6   2   2     5800.17     5406.84     45.71 o 
  -5   2   2     2167.88     2071.91     27.32 o 
  -4   2   2     5714.29     5339.34     37.37 o 
  -3   2   2     5505.30     5750.65    110.46 o 
  -2   2   2    34075.36    36039.20    469.15 o 
  -1   2   2       20.75       18.83      1.97 o 
   0   2   2    53371.86    57648.72    540.49 o 
   1   2   2     2527.24     2432.27     23.99 o 
   2   2   2    38492.19    40661.75    341.28 o 
   3   2   2     3962.62     3860.87     41.15 o 
   4   2   2    10861.99    11040.60     62.68 o 
   5   2   2     5346.06     5217.98     71.87 o 
   6   2   2      881.43      947.28     20.94 o 
   7   2   2     8942.52     9103.88    141.35 o 
   8   2   2        5.00        5.33      5.32 o 
   9   2   2     5400.79     5191.83     49.92 o 
  10   2   2      426.78      395.37     19.30 o 
  11   2   2     3721.42     3768.11     64.57 o 
  12   2   2     1127.45     1152.55     35.05 o 
  13   2   2      863.96      904.87     33.51 o 
  14   2   2     1687.80     1790.58     48.84 o 
 -15   3   2      930.91      955.77     38.98 o 
 -14   3   2     2267.87     2373.00     56.04 o 
 -13   3   2       36.28       31.18     13.09 o 
 -12   3   2     1980.91     1849.62     44.00 o 
 -11   3   2      141.95      117.46     14.75 o 
 -10   3   2    11405.04    11985.66    164.81 o 
  -9   3   2      242.25      237.60     12.82 o 
  -8   3   2     2914.62     2711.78     34.77 o 
  -7   3   2     5745.98     5756.18     97.84 o 
  -6   3   2     2983.50     2904.91     74.70 o 
  -5   3   2     4706.50     4438.39     41.33 o 
  -4   3   2     3453.91     3539.71     33.63 o 
  -3   3   2    21416.33    23230.14    313.27 o 
  -2   3   2       43.31       39.31      3.35 o 
  -1   3   2    21248.25    22297.20    281.06 o 
   0   3   2     1664.67     1808.55     15.21 o 
   1   3   2     6312.75     5896.66     35.40 o 
   2   3   2    16360.39    17415.70    189.66 o 
   3   3   2      831.59      677.58     10.55 o 
   4   3   2    20793.00    21996.18    146.87 o 
   5   3   2     1076.73      996.64     15.17 o 
   6   3   2     6043.62     5712.45     73.94 o 
   7   3   2      197.11      183.27      8.87 o 
   8   3   2     2782.79     2613.95     34.48 o 
   9   3   2        0.41       -0.54      6.18 o 
  10   3   2     5516.35     5740.16     76.01 o 
  11   3   2      792.34      794.47     28.61 o 
  12   3   2     2025.84     2185.61     58.64 o 
  13   3   2     1588.91     1508.34     65.02 o 
  14   3   2      424.44      406.94     28.08 o 
 -14   4   2      746.01      723.72     38.12 o 
 -13   4   2     1304.80     1263.24     50.94 o 
 -12   4   2       12.36        2.23     10.26 o 
 -11   4   2     1451.00     1333.96     35.85 o 
 -10   4   2       83.97       74.74     10.05 o 
  -9   4   2     3682.74     3479.52     57.77 o 
  -8   4   2     1548.59     1461.93     30.94 o 
  -7   4   2     7243.98     7568.97     61.68 o 
  -6   4   2     9267.01     9131.87    111.26 o 
  -5   4   2     3182.90     3293.65     51.13 o 
  -4   4   2    12388.99    12102.29    172.77 o 
  -3   4   2      673.65      703.14     10.86 o 
  -2   4   2    17796.63    18685.99    136.47 o 
  -1   4   2     2311.77     2382.37     35.00 o 
   0   4   2     4402.03     4470.38     25.54 o 
   1   4   2     3057.39     2940.33     20.08 o 
   2   4   2     7940.98     8004.85     60.42 o 
   3   4   2     6075.01     6255.24     33.62 o 
   4   4   2     5127.34     5438.51     42.71 o 
   5   4   2    13163.28    13233.87    128.25 o 
   6   4   2      119.74      113.59      7.10 o 
   7   4   2    23185.61    24568.78    307.48 o 
   8   4   2      165.90      160.92     11.39 o 
   9   4   2     3012.26     2858.26     39.00 o 
  10   4   2       67.49       61.82      9.99 o 
  11   4   2     2061.40     2062.76     44.04 o 
  12   4   2     2010.10     2080.22     46.63 o 
  13   4   2      906.42      960.37     55.17 o 
  14   4   2      706.33      630.67     35.62 o 
 -14   5   2     1111.81     1142.48     47.50 o 
 -13   5   2        8.00       -8.07     13.37 o 
 -12   5   2     1207.04     1043.86     52.56 o 
 -11   5   2      397.91      388.19     21.62 o 
 -10   5   2     7768.37     7872.63    107.22 o 
  -9   5   2     1582.52     1589.30     30.00 o 
  -8   5   2     5393.40     5266.19     51.10 o 
  -7   5   2     5087.96     5224.09     47.76 o 
  -6   5   2     2381.48     2523.17     66.55 o 
  -5   5   2     8749.67     8479.83    116.56 o 
  -4   5   2      248.51      228.98      7.60 o 
  -3   5   2    20698.15    21748.18    320.06 o 
  -2   5   2      105.18       84.88      4.77 o 
  -1   5   2    26258.75    27640.27    329.19 o 
   0   5   2      182.53      154.39      7.45 o 
   1   5   2    19238.67    20163.08     88.52 o 
   2   5   2     5355.96     5226.75     37.34 o 
   3   5   2    23000.90    24352.02    290.06 o 
   4   5   2     4495.54     4361.60     73.17 o 
   5   5   2     3540.77     3580.64     36.36 o 
   6   5   2    10435.63    10503.24    171.90 o 
   7   5   2       13.51       11.72      6.14 o 
   8   5   2     5979.04     6010.70     79.47 o 
   9   5   2      197.10      168.38     12.86 o 
  10   5   2     2972.32     3017.11     43.20 o 
  11   5   2     1742.70     1805.90     41.38 o 
  12   5   2     2438.94     2646.36     62.59 o 
  13   5   2     1615.58     1666.34     53.25 o 
 -14   6   2      311.17      294.03     29.48 o 
 -13   6   2     1355.80     1335.38     48.55 o 
 -12   6   2        3.63       -8.35     12.37 o 
 -11   6   2     3597.24     3707.85     72.88 o 
 -10   6   2       32.34        9.87      8.48 o 
  -9   6   2     5611.12     5638.22     56.67 o 
  -8   6   2     1376.07     1435.72     31.91 o 
  -7   6   2     2095.95     1957.44     30.38 o 
  -6   6   2     7386.84     7771.02    150.43 o 
  -5   6   2     2867.28     2935.71     42.21 o 
  -4   6   2     6900.45     6610.74     48.54 o 
  -3   6   2       24.25       18.70      4.77 o 
  -2   6   2    16920.43    17872.44    152.46 o 
  -1   6   2      670.63      653.87     13.03 o 
   0   6   2    17640.85    18645.06     82.88 o 
   1   6   2      929.18      909.67     16.23 o 
   2   6   2     3790.81     3373.86     50.90 o 
   3   6   2     8680.27     9215.46     65.18 o 
   4   6   2     2366.84     2345.35     32.49 o 
   5   6   2     7450.39     7704.17    107.29 o 
   6   6   2     1882.84     1998.92     35.27 o 
   7   6   2     4690.32     4509.12     62.61 o 
   8   6   2      191.92      165.78     12.27 o 
   9   6   2     4084.89     3946.93     85.27 o 
  10   6   2      275.06      284.09     18.90 o 
  11   6   2     1335.16     1324.12     43.52 o 
  12   6   2      991.72      897.38     39.11 o 
  13   6   2     1895.87     2075.66     59.98 o 
 -13   7   2      221.20      236.15     26.38 o 
 -12   7   2     2942.25     3054.51    103.44 o 
 -11   7   2      339.12      285.88     24.94 o 
 -10   7   2     1621.96     1499.20     37.12 o 
  -9   7   2      259.02      217.03     16.78 o 
  -8   7   2     3384.83     3314.45     49.89 o 
  -7   7   2      279.39      249.33     15.70 o 
  -6   7   2     3246.22     3297.95     39.44 o 
  -5   7   2     3510.44     3470.04     98.21 o 
  -4   7   2      132.99       88.04      8.80 o 
  -3   7   2     3807.90     3740.55     85.01 o 
  -2   7   2       69.63       49.48      6.39 o 
  -1   7   2     6698.20     7240.83    109.03 o 
   0   7   2     1809.65     1808.09     19.13 o 
   1   7   2     2577.16     2347.66     41.61 o 
   2   7   2     5116.29     5460.82     48.56 o 
   3   7   2     4198.69     4515.10     95.07 o 
   4   7   2     2382.81     2248.83     30.55 o 
   5   7   2      234.02      212.08      9.22 o 
   6   7   2     5496.11     5650.09     50.52 o 
   7   7   2        0.16       -1.48      6.53 o 
   8   7   2     2524.82     2363.06     42.63 o 
   9   7   2      525.32      509.27     22.21 o 
  10   7   2     1935.61     1855.80     41.38 o 
  11   7   2      361.92      340.54     26.82 o 
  12   7   2     1115.66     1104.79     43.26 o 
  13   7   2      777.17      750.25     46.76 o 
 -13   8   2      724.54      680.02     37.01 o 
 -12   8   2      419.82      428.74     29.92 o 
 -11   8   2      763.70      685.77     27.99 o 
 -10   8   2      255.54      225.46     18.52 o 
  -9   8   2     1178.63     1162.56     32.60 o 
  -8   8   2     1174.33     1147.89     31.34 o 
  -7   8   2     1416.79     1338.39     32.37 o 
  -6   8   2     2292.57     2380.33     42.21 o 
  -5   8   2     1825.45     1995.47     39.76 o 
  -4   8   2     3730.93     3644.48     76.62 o 
  -3   8   2     2911.95     2930.31     35.68 o 
  -2   8   2     3708.80     4019.55     95.53 o 
  -1   8   2      593.06      529.11     11.87 o 
   0   8   2     8612.17     8811.37     87.27 o 
   1   8   2      221.33      191.71      9.94 o 
   2   8   2     2987.01     2967.71     47.82 o 
   3   8   2     3482.26     3659.31     64.92 o 
   4   8   2      450.39      392.02     14.48 o 
   5   8   2     3279.88     3232.03     39.73 o 
   6   8   2       33.31       43.05      7.89 o 
   7   8   2     2314.04     2183.90     40.84 o 
   8   8   2      332.07      264.68     18.33 o 
   9   8   2     3939.07     4037.47     59.57 o 
  10   8   2      123.09      121.98     15.10 o 
  11   8   2      312.48      298.55     21.24 o 
  12   8   2      613.92      612.17     34.12 o 
 -12   9   2     2833.27     3023.22     72.03 o 
 -11   9   2      183.75      123.45     16.85 o 
 -10   9   2     1582.44     1531.00     40.30 o 
  -9   9   2       23.58        9.50      9.28 o 
  -8   9   2     1464.39     1389.48     35.70 o 
  -7   9   2     1304.15     1266.88     32.86 o 
  -6   9   2     2008.48     2018.87     40.06 o 
  -5   9   2     5197.60     5511.92     71.38 o 
  -4   9   2        9.97        8.41      6.30 o 
  -3   9   2     5228.69     5386.06    113.13 o 
  -2   9   2       89.64       75.00      9.01 o 
  -1   9   2     5290.42     5541.26     47.72 o 
   0   9   2     1602.75     1621.13     27.96 o 
   1   9   2     7882.28     8358.84    111.76 o 
   2   9   2      979.20     1032.56     20.58 o 
   3   9   2     2654.98     2760.29     36.73 o 
   4   9   2     5047.76     5146.56     66.53 o 
   5   9   2     2125.52     2190.21     54.96 o 
   6   9   2     2920.93     2983.23     54.44 o 
   7   9   2      116.66       90.63     12.92 o 
   8   9   2     2084.94     2014.28     42.94 o 
   9   9   2     1686.39     1752.13     41.49 o 
  10   9   2     1174.87     1166.67     35.47 o 
  11   9   2      273.80      253.10     21.32 o 
  12   9   2      697.65      678.03     36.52 o 
 -12  10   2      653.87      619.93     36.81 o 
 -11  10   2     1478.30     1534.42     43.34 o 
 -10  10   2      150.50      147.18     17.51 o 
  -9  10   2     1542.44     1484.34     39.65 o 
  -8  10   2      489.91      444.90     22.36 o 
  -7  10   2     2799.00     2750.26     49.72 o 
  -6  10   2     1794.85     1768.05     55.68 o 
  -5  10   2       81.87       83.65     10.57 o 
  -4  10   2     8373.77     8880.73    142.83 o 
  -3  10   2      343.69      314.35     14.98 o 
  -2  10   2     1761.32     1864.53     57.54 o 
  -1  10   2     2667.52     2700.35     57.43 o 
   0  10   2     3655.84     3532.29     50.18 o 
   1  10   2     1113.48     1163.68     29.88 o 
   2  10   2     2249.71     2363.49     62.71 o 
   3  10   2     1476.60     1420.23     28.22 o 
   4  10   2     1590.31     1627.43     30.98 o 
   5  10   2     1681.67     1716.29     32.46 o 
   6  10   2       15.09       15.30      7.71 o 
   7  10   2     3836.41     3782.18     57.82 o 
   8  10   2       16.56        4.34      9.37 o 
   9  10   2     2210.80     2225.91     48.31 o 
  10  10   2       11.44        3.93     10.94 o 
  11  10   2     1291.46     1388.63     41.80 o 
 -11  11   2        2.69        1.90     12.48 o 
 -10  11   2     1139.36     1090.60     37.16 o 
  -9  11   2      205.27      196.35     19.27 o 
  -8  11   2      296.94      250.14     20.44 o 
  -7  11   2     1156.67     1167.02     34.68 o 
  -6  11   2      574.73      521.84     23.53 o 
  -5  11   2      340.84      301.25     16.67 o 
  -4  11   2      190.00      213.77     16.86 o 
  -3  11   2     1449.11     1475.44     31.62 o 
  -2  11   2     1000.13      935.66     28.38 o 
  -1  11   2      423.61      411.50     19.91 o 
   0  11   2     1284.66     1328.64     33.57 o 
   1  11   2     8571.57     8989.72     84.50 o 
   2  11   2      342.13      338.85     18.43 o 
   3  11   2      536.72      521.12     22.14 o 
   4  11   2      714.75      729.73     22.52 o 
   5  11   2      122.89      106.90     12.22 o 
   6  11   2     1168.62     1160.20     33.40 o 
   7  11   2        7.63        5.50      9.67 o 
   8  11   2     1990.18     1897.86     44.45 o 
   9  11   2      169.27      164.44     18.17 o 
  10  11   2      301.35      276.06     23.34 o 
 -10  12   2        0.07        2.15     12.64 o 
  -9  12   2      404.26      388.37     25.05 o 
  -8  12   2       66.86       54.50     14.09 o 
  -7  12   2        5.81        1.06      9.74 o 
  -6  12   2      233.00      200.03     21.13 o 
  -5  12   2      759.56      782.86     31.15 o 
  -4  12   2     4062.83     4175.18     63.92 o 
  -3  12   2     1742.25     1751.52     52.15 o 
  -2  12   2      341.91      327.57     19.55 o 
  -1  12   2        2.91        0.21      8.24 o 
   0  12   2      360.85      327.58     19.54 o 
   1  12   2       47.60       15.89      9.12 o 
   2  12   2       66.31       43.84     11.20 o 
   3  12   2     1351.08     1264.56     34.75 o 
   4  12   2      779.89      733.82     27.26 o 
   5  12   2      658.00      607.36     25.33 o 
   6  12   2       29.22       22.04     10.85 o 
   7  12   2     1123.98     1042.30     34.24 o 
   8  12   2       11.23       -0.31     10.99 o 
   9  12   2      120.60      113.64     17.03 o 
  10  12   2        6.87        8.54     13.38 o 
  -9  13   2        2.25       -4.32     13.54 o 
  -8  13   2      673.88      701.88     35.91 o 
  -7  13   2      726.09      693.85     34.74 o 
  -6  13   2      896.98      799.94     36.18 o 
  -5  13   2      249.64      202.04     22.29 o 
  -4  13   2        0.80       -1.35      9.12 o 
  -3  13   2      707.12      696.31     28.27 o 
  -2  13   2      296.29      289.21     22.88 o 
  -1  13   2      593.23      573.22     25.50 o 
   0  13   2     2293.55     2408.22     49.63 o 
   1  13   2     3172.65     3342.28     74.04 o 
   2  13   2      963.85      976.38     32.65 o 
   3  13   2      290.92      279.67     21.12 o 
   4  13   2        9.47        1.42      9.34 o 
   5  13   2       18.10        6.14     12.22 o 
   6  13   2      740.44      680.00     33.87 o 
   7  13   2       14.97        6.01     12.58 o 
   8  13   2      858.03      803.50     37.81 o 
   9  13   2        0.47       10.87     15.14 o 
  -8  14   2      132.06       98.91     19.85 o 
  -7  14   2       22.44        1.23     13.72 o 
  -6  14   2      103.62       96.78     18.58 o 
  -5  14   2      452.92      459.57     29.74 o 
  -4  14   2     1499.93     1472.00     48.52 o 
  -3  14   2       27.23       15.78     11.12 o 
  -2  14   2      904.76      934.43     33.58 o 
  -1  14   2      429.29      418.01     23.48 o 
   0  14   2      683.23      650.90     28.57 o 
   1  14   2       93.61       91.20     15.09 o 
   2  14   2     1132.82     1171.81     37.10 o 
   3  14   2     1116.89     1092.14     39.61 o 
   4  14   2     1552.39     1598.09     73.05 o 
   5  14   2      613.11      587.37     32.54 o 
   6  14   2        4.11        3.55     13.44 o 
   7  14   2      813.32      769.10     38.19 o 
  -6  15   2      511.51      473.53     31.92 o 
  -5  15   2      640.39      632.30     35.05 o 
  -4  15   2       91.38       85.15     18.84 o 
  -3  15   2      308.41      273.59     23.62 o 
  -2  15   2      427.78      415.71     25.64 o 
  -1  15   2      842.65      888.24     34.58 o 
   0  15   2        0.11       -5.51     11.12 o 
   1  15   2       54.38       46.79     13.56 o 
   2  15   2      210.89      229.24     21.62 o 
   3  15   2      136.26       99.73     17.41 o 
   4  15   2      173.48      168.11     20.01 o 
   5  15   2      108.73       83.88     19.16 o 
   6  15   2      215.03      194.96     24.96 o 
  -4  16   2        0.91       -2.42     15.53 o 
  -3  16   2        1.56       -5.05     12.66 o 
  -2  16   2      240.33      241.56     23.12 o 
  -1  16   2      378.50      411.93     28.19 o 
   0  16   2       50.09       16.22     13.34 o 
   1  16   2      243.30      228.32     23.04 o 
   2  16   2        4.67       -4.37     12.51 o 
   3  16   2      269.80      210.12     22.42 o 
 -15   1   3      190.93      166.60     21.59 o 
 -14   1   3       86.87       40.34     14.61 o 
 -13   1   3      105.33       78.44     15.99 o 
 -12   1   3      142.89       94.26     14.95 o 
 -11   1   3      162.04      125.02     14.97 o 
 -10   1   3       35.74       27.98      9.75 o 
  -9   1   3       17.51       16.25      8.31 o 
  -8   1   3       64.71       42.49      6.81 o 
  -7   1   3       20.16       11.39      4.64 o 
  -6   1   3       66.75       51.93      6.11 o 
  -5   1   3       15.29       13.01      3.58 o 
  -4   1   3      769.85      743.74     25.63 o 
  -3   1   3     2333.59     2309.11     31.76 o 
  -2   1   3     9681.23    10772.55    166.30 o 
  -1   1   3      379.13      369.46      5.52 o 
   0   1   3     1764.60     1894.93     17.60 o 
   1   1   3     5249.38     5356.91     64.12 o 
   2   1   3     2366.05     2286.34     19.43 o 
   3   1   3     1319.82     1319.93     14.94 o 
   4   1   3     1059.77     1025.37     14.26 o 
   5   1   3     5181.18     5677.23     54.66 o 
   6   1   3      178.81      154.22      7.34 o 
   7   1   3      925.68      898.81     18.69 o 
   8   1   3       24.60       10.32      5.23 o 
   9   1   3       65.66       47.68      8.01 o 
  10   1   3        1.13       -0.99      8.13 o 
  11   1   3       62.92       35.46     10.82 o 
  12   1   3      160.79      127.80     16.92 o 
  13   1   3       10.90       -1.05     11.41 o 
  14   1   3        6.89       -8.36     12.64 o 
 -15   2   3        2.71       -1.86     14.90 o 
 -14   2   3      108.14       78.27     16.78 o 
 -13   2   3       93.87       59.48     15.17 o 
 -12   2   3       10.98       -2.59      9.69 o 
 -11   2   3       68.05       39.40     11.39 o 
 -10   2   3     2237.00     2273.63     49.62 o 
  -9   2   3       31.15       26.17      7.03 o 
  -8   2   3      149.59      123.51      9.22 o 
  -7   2   3      430.09      413.11     13.08 o 
  -6   2   3      418.77      366.00     12.26 o 
  -5   2   3      183.48      169.03      8.82 o 
  -4   2   3      325.54      276.30      9.41 o 
  -3   2   3    54449.85    59693.33    844.43 o 
  -2   2   3      148.97      133.48      4.65 o 
  -1   2   3     3548.22     3664.91     40.45 o 
   0   2   3     1088.84     1157.72     12.99 o 
   1   2   3     2140.82     2169.39     21.20 o 
   2   2   3        4.30        1.33      1.93 o 
   3   2   3      226.51      194.71      6.10 o 
   4   2   3      569.34      614.66     11.42 o 
   5   2   3     1517.48     1573.08     24.77 o 
   6   2   3      873.59      833.11     17.55 o 
   7   2   3      520.18      490.29     12.91 o 
   8   2   3     1087.05     1159.10     20.32 o 
   9   2   3       92.05       78.12      9.48 o 
  10   2   3     1464.45     1417.35     33.97 o 
  11   2   3        8.04        5.07      9.45 o 
  12   2   3       35.72       13.50     11.12 o 
  13   2   3        0.99       -6.03     11.31 o 
  14   2   3       82.20       54.30     15.49 o 
 -15   3   3       47.82       17.63     16.60 o 
 -14   3   3        0.19       -3.89     13.67 o 
 -13   3   3       11.42        5.25     11.75 o 
 -12   3   3      104.52       60.77     13.39 o 
 -11   3   3       25.02       16.49     10.27 o 
 -10   3   3        1.76       -1.96     10.89 o 
  -9   3   3       88.68       81.92      9.28 o 
  -8   3   3        2.61        3.78      5.49 o 
  -7   3   3       86.44       67.66      7.70 o 
  -6   3   3      550.37      531.80     14.40 o 
  -5   3   3      502.40      463.58     12.60 o 
  -4   3   3      486.40      555.11      9.89 o 
  -3   3   3     2017.44     2233.93     39.57 o 
  -2   3   3       93.29       88.99      4.49 o 
  -1   3   3      767.83      828.63     14.26 o 
   0   3   3     4013.72     3934.87     41.61 o 
   1   3   3     1064.26      974.30     16.04 o 
   2   3   3     1331.19     1222.90     14.71 o 
   3   3   3       68.89       78.60      4.83 o 
   4   3   3      489.67      504.04     10.70 o 
   5   3   3      159.32      139.32      6.79 o 
   6   3   3       88.80       81.82      5.99 o 
   7   3   3      572.76      559.85     15.05 o 
   8   3   3      162.57      155.86     11.09 o 
   9   3   3      311.12      270.73     13.48 o 
  10   3   3        5.71       -2.64      8.35 o 
  11   3   3        8.71       -1.15      8.88 o 
  12   3   3      406.07      373.67     22.61 o 
  13   3   3       33.01       11.89     13.20 o 
  14   3   3        0.31       -5.38     13.46 o 
 -14   4   3      492.95      484.70     32.56 o 
 -13   4   3      240.17      201.84     20.53 o 
 -12   4   3       97.60       65.63     14.04 o 
 -11   4   3       12.91        8.82     10.01 o 
 -10   4   3      442.33      425.99     20.72 o 
  -9   4   3      223.37      199.09     12.89 o 
  -8   4   3      499.64      449.48     15.92 o 
  -7   4   3     3456.47     3654.48     39.52 o 
  -6   4   3        0.94        1.02      4.95 o 
  -5   4   3       27.47        9.52      3.11 o 
  -4   4   3        2.40        2.62      2.96 o 
  -3   4   3     2853.26     2776.45     37.62 o 
  -2   4   3      266.69      242.00      6.80 o 
  -1   4   3      217.20      254.83      6.77 o 
   0   4   3     1505.42     1538.83     22.52 o 
   1   4   3      791.31      721.99     10.51 o 
   2   4   3     1156.79     1189.19     15.03 o 
   3   4   3     3753.84     4297.34     30.71 o 
   4   4   3       46.26       30.72      4.00 o 
   5   4   3       29.71       16.95      4.18 o 
   6   4   3       73.43       58.53      5.79 o 
   7   4   3      413.65      382.30     12.14 o 
   8   4   3     1653.10     1640.17     28.33 o 
   9   4   3       66.43       38.91      8.15 o 
  10   4   3     6212.22     6425.16     97.59 o 
  11   4   3      177.29      155.37     16.33 o 
  12   4   3       32.45       16.49     11.20 o 
  13   4   3       50.49       38.54     15.97 o 
 -14   5   3       35.05        6.19     15.49 o 
 -13   5   3      297.62      275.41     26.76 o 
 -12   5   3     1069.47     1010.61     34.24 o 
 -11   5   3      217.55      210.03     18.71 o 
 -10   5   3      624.80      589.01     20.40 o 
  -9   5   3        5.58       -2.16      6.41 o 
  -8   5   3      258.83      230.63     13.12 o 
  -7   5   3       10.93       -0.51      5.80 o 
  -6   5   3       33.06       12.79      3.94 o 
  -5   5   3     6652.87     7179.48     73.97 o 
  -4   5   3      137.85      128.72      6.35 o 
  -3   5   3     2919.63     3027.84     31.93 o 
  -2   5   3      950.20      951.13     19.23 o 
  -1   5   3     8905.13     9485.17     85.62 o 
   0   5   3       46.56       54.18      4.33 o 
   1   5   3     3119.80     3110.57     28.32 o 
   2   5   3     8165.50     9270.94    112.58 o 
   3   5   3     1218.65     1335.60     22.90 o 
   4   5   3      748.90      777.34     18.59 o 
   5   5   3       22.01       20.28      4.68 o 
   6   5   3     1315.31     1325.53     22.79 o 
   7   5   3       15.25       11.96      5.26 o 
   8   5   3     1496.45     1389.80     26.94 o 
   9   5   3      135.03       98.86     10.96 o 
  10   5   3        1.68       -6.35      7.40 o 
  11   5   3       62.74       43.12     13.54 o 
  12   5   3      824.87      786.82     35.74 o 
  13   5   3       82.07       55.14     17.75 o 
 -14   6   3      546.46      471.15     33.94 o 
 -13   6   3       16.36       -2.36     14.40 o 
 -12   6   3     1171.26     1149.02     43.42 o 
 -11   6   3      450.71      433.66     27.13 o 
 -10   6   3      639.76      548.24     22.48 o 
  -9   6   3      474.58      462.92     17.98 o 
  -8   6   3      848.47      790.12     21.12 o 
  -7   6   3      498.42      513.15     16.53 o 
  -6   6   3     4156.20     4393.00     70.99 o 
  -5   6   3     3995.63     4515.95     68.80 o 
  -4   6   3      254.48      185.16      7.56 o 
  -3   6   3      576.87      604.86     19.43 o 
  -2   6   3     1322.14     1387.25     17.04 o 
  -1   6   3     3221.40     3327.52     27.32 o 
   0   6   3     1182.47     1061.85     14.40 o 
   1   6   3      884.16      711.79     17.32 o 
   2   6   3     6360.57     6821.98     36.99 o 
   3   6   3    14265.65    15680.58    161.35 o 
   4   6   3      276.08      194.38      9.77 o 
   5   6   3     1963.35     2038.60     34.82 o 
   6   6   3       31.78       18.55      5.47 o 
   7   6   3       12.26        3.07      6.17 o 
   8   6   3     1261.05     1264.95     26.39 o 
   9   6   3      324.36      286.78     18.12 o 
  10   6   3     2105.23     1962.68     41.61 o 
  11   6   3      276.28      270.63     24.18 o 
  12   6   3        1.66       -0.92     13.02 o 
  13   6   3      258.12      248.76     25.96 o 
 -13   7   3      115.53      106.30     25.60 o 
 -12   7   3     1536.01     1414.80     76.16 o 
 -11   7   3       39.83       37.88     14.25 o 
 -10   7   3      129.99      103.39     13.79 o 
  -9   7   3      135.83      116.81     13.65 o 
  -8   7   3     1044.81     1047.56     29.04 o 
  -7   7   3       90.82       70.45      8.75 o 
  -6   7   3       68.08       58.80      6.31 o 
  -5   7   3     6006.43     6562.60    115.91 o 
  -4   7   3     1582.96     1555.81     20.06 o 
  -3   7   3      946.08      900.97     21.59 o 
  -2   7   3       53.29       47.14      7.39 o 
  -1   7   3       87.12       92.86      6.09 o 
   0   7   3      859.13      830.60     13.47 o 
   1   7   3     1697.43     1879.17     25.59 o 
   2   7   3      323.34      236.52     10.23 o 
   3   7   3      747.35      688.37     17.03 o 
   4   7   3     3713.70     3802.51     36.31 o 
   5   7   3      291.19      274.84     10.09 o 
   6   7   3     2724.77     2891.33     37.02 o 
   7   7   3       29.13        9.66      7.51 o 
   8   7   3     2724.22     2695.79     46.01 o 
   9   7   3      124.64       99.46     13.03 o 
  10   7   3       53.14       48.77     11.58 o 
  11   7   3      428.05      384.13     31.27 o 
  12   7   3      597.47      560.33     32.12 o 
 -13   8   3        5.58        3.94     15.10 o 
 -12   8   3      799.26      764.22     37.53 o 
 -11   8   3      770.13      751.61     29.32 o 
 -10   8   3        2.56       -4.17      8.68 o 
  -9   8   3      439.04      445.79     21.32 o 
  -8   8   3      196.41      175.66     15.69 o 
  -7   8   3     1044.49      992.75     28.45 o 
  -6   8   3       88.04       61.41      8.50 o 
  -5   8   3     1189.60     1101.73     23.30 o 
  -4   8   3     1187.47     1230.74     33.59 o 
  -3   8   3      105.08       69.72      8.16 o 
  -2   8   3     2219.43     2454.97     35.35 o 
  -1   8   3        0.85        1.18      3.84 o 
   0   8   3     1017.52     1005.10     15.36 o 
   1   8   3      135.53      102.85      8.17 o 
   2   8   3      107.60       90.53      8.36 o 
   3   8   3      872.98      878.73     20.21 o 
   4   8   3        1.47       -3.73      5.18 o 
   5   8   3     1205.97     1232.79     25.43 o 
   6   8   3      150.05      147.26     11.37 o 
   7   8   3        8.67        1.29      7.40 o 
   8   8   3      134.22       91.96     13.05 o 
   9   8   3     1714.73     1679.77     39.59 o 
  10   8   3      306.90      285.25     20.38 o 
  11   8   3        9.94       12.82     11.76 o 
  12   8   3       33.70       10.26     15.09 o 
 -12   9   3     2093.32     2056.32     60.44 o 
 -11   9   3       29.56       21.22     11.61 o 
 -10   9   3      369.12      350.96     22.50 o 
  -9   9   3      107.98      103.44     13.85 o 
  -8   9   3      600.93      579.96     24.10 o 
  -7   9   3      364.79      353.10     18.94 o 
  -6   9   3       30.49       16.33      7.25 o 
  -5   9   3     4414.55     4741.52    119.78 o 
  -4   9   3       20.44       19.20      7.04 o 
  -3   9   3     2470.96     2599.13     67.06 o 
  -2   9   3      149.90      156.61     11.37 o 
  -1   9   3     2369.78     2576.44     41.05 o 
   0   9   3     2309.57     2377.00     31.01 o 
   1   9   3     2786.47     3058.06     36.85 o 
   2   9   3      383.69      395.81     14.64 o 
   3   9   3      193.09      202.41     12.43 o 
   4   9   3       86.78       86.16      9.71 o 
   5   9   3      328.39      309.03     14.67 o 
   6   9   3       27.16       19.86      7.59 o 
   7   9   3      496.98      395.02     19.91 o 
   8   9   3     1229.59     1060.60     31.81 o 
   9   9   3       80.78       57.68     12.22 o 
  10   9   3     1007.76     1010.98     33.71 o 
  11   9   3       76.27       45.31     13.66 o 
 -12  10   3      164.13      135.11     22.72 o 
 -11  10   3      267.01      253.19     22.27 o 
 -10  10   3      198.64      211.51     19.71 o 
  -9  10   3      269.98      321.70     22.36 o 
  -8  10   3      184.04      188.51     17.59 o 
  -7  10   3      786.54      749.85     27.59 o 
  -6  10   3      560.80      545.03     23.06 o 
  -5  10   3      910.46      945.86     25.47 o 
  -4  10   3     3591.16     3927.51     47.52 o 
  -3  10   3      328.19      300.05     14.61 o 
  -2  10   3     1141.22     1185.71     32.57 o 
  -1  10   3       32.74       21.96      8.08 o 
   0  10   3        2.70        4.70      7.32 o 
   1  10   3     5896.88     6451.87     62.65 o 
   2  10   3     1309.28     1332.95     26.94 o 
   3  10   3     3093.63     3276.38     65.58 o 
   4  10   3      832.22      824.31     22.60 o 
   5  10   3     2274.86     2373.63     38.21 o 
   6  10   3      124.30      105.74     12.02 o 
   7  10   3      131.43      159.88     16.16 o 
   8  10   3      562.30      507.87     24.16 o 
   9  10   3     1187.02     1153.51     35.71 o 
  10  10   3      113.04       83.65     15.49 o 
  11  10   3      160.17      153.79     19.15 o 
 -11  11   3      314.49      312.18     25.39 o 
 -10  11   3      643.83      580.14     28.16 o 
  -9  11   3      832.20      792.75     31.17 o 
  -8  11   3      337.73      336.11     21.82 o 
  -7  11   3       35.62       34.82     11.72 o 
  -6  11   3      979.24      980.81     36.69 o 
  -5  11   3     1410.38     1419.10     37.48 o 
  -4  11   3      449.77      435.07     20.55 o 
  -3  11   3      854.52      885.71     25.06 o 
  -2  11   3      575.59      567.85     22.65 o 
  -1  11   3     3573.36     3845.71     56.06 o 
   0  11   3     2405.60     2292.86     43.41 o 
   1  11   3     2965.67     3149.08     51.04 o 
   2  11   3     3995.61     4216.76    122.12 o 
   3  11   3        3.34        4.55      8.24 o 
   4  11   3     2501.30     2629.01     41.26 o 
   5  11   3       96.54       75.94     10.91 o 
   6  11   3     2016.72     2079.69     44.10 o 
   7  11   3        4.04        7.73      9.50 o 
   8  11   3     1443.34     1337.31     39.50 o 
   9  11   3      121.30       84.88     15.31 o 
  10  11   3      709.28      707.90     30.75 o 
 -10  12   3      109.13      120.81     18.43 o 
  -9  12   3      301.10      316.31     24.36 o 
  -8  12   3      682.57      679.92     29.45 o 
  -7  12   3      403.80      393.85     26.08 o 
  -6  12   3      829.88      849.19     35.49 o 
  -5  12   3      102.60       67.47     12.85 o 
  -4  12   3     1446.36     1603.69     40.05 o 
  -3  12   3       35.63       19.12      9.31 o 
  -2  12   3     2017.01     2274.46     54.68 o 
  -1  12   3       43.37       31.34     10.17 o 
   0  12   3       11.13       10.97      9.04 o 
   1  12   3      655.88      704.26     26.47 o 
   2  12   3      480.58      501.24     23.05 o 
   3  12   3      761.48      783.87     28.17 o 
   4  12   3      386.69      350.04     18.37 o 
   5  12   3      498.48      525.67     24.26 o 
   6  12   3      232.18      221.01     19.04 o 
   7  12   3      299.97      346.37     22.79 o 
   8  12   3        5.54       -4.50     10.60 o 
   9  12   3      381.81      379.60     26.02 o 
  -9  13   3       23.14       25.63     14.83 o 
  -8  13   3      513.60      519.88     31.79 o 
  -7  13   3       77.26       29.94     14.35 o 
  -6  13   3     1095.38     1059.43     41.50 o 
  -5  13   3     1371.32     1372.50     46.04 o 
  -4  13   3        1.35       -2.11      8.82 o 
  -3  13   3     2529.04     2800.64     58.60 o 
  -2  13   3       68.81       40.28     11.44 o 
  -1  13   3     1659.35     1831.78     43.43 o 
   0  13   3      368.13      315.33     21.42 o 
   1  13   3     1228.99     1362.06     45.11 o 
   2  13   3      667.95      645.65     27.11 o 
   3  13   3      474.89      506.34     28.28 o 
   4  13   3       75.54       90.68     14.53 o 
   5  13   3      167.96      158.07     17.01 o 
   6  13   3      635.51      566.99     31.17 o 
   7  13   3       44.43       30.99     14.38 o 
   8  13   3      585.77      569.21     33.12 o 
  -8  14   3      357.93      393.73     32.20 o 
  -7  14   3      518.33      520.92     32.61 o 
  -6  14   3      272.93      273.36     26.19 o 
  -5  14   3       13.56       31.51     14.14 o 
  -4  14   3      159.66      160.08     18.22 o 
  -3  14   3        1.71        0.24     10.36 o 
  -2  14   3      460.47      471.82     24.74 o 
  -1  14   3       20.67       16.07     10.70 o 
   0  14   3      562.88      674.07     28.87 o 
   1  14   3      371.29      380.78     23.21 o 
   2  14   3       77.46       97.84     15.60 o 
   3  14   3      752.76      839.18     32.28 o 
   4  14   3        0.49       -3.43     10.62 o 
   5  14   3     1815.66     2036.96     57.46 o 
   6  14   3       84.23       70.82     15.06 o 
   7  14   3      755.82      747.37     38.22 o 
  -6  15   3       33.80       14.78     15.47 o 
  -5  15   3      922.74     1026.64     67.58 o 
  -4  15   3       63.82       48.56     16.27 o 
  -3  15   3     1910.11     2086.37     57.54 o 
  -2  15   3       38.80       32.06     13.22 o 
  -1  15   3      727.70      787.96     33.05 o 
   0  15   3      474.11      454.43     26.17 o 
   1  15   3      567.30      614.17     29.62 o 
   2  15   3      598.22      594.47     29.32 o 
   3  15   3      469.74      496.36     38.55 o 
   4  15   3      706.26      784.86     33.04 o 
   5  15   3       39.19       35.71     16.59 o 
  -4  16   3     1098.37     1281.52     50.11 o 
  -3  16   3       72.38       65.33     16.36 o 
  -2  16   3      207.03      227.49     23.03 o 
  -1  16   3       58.36       35.17     14.55 o 
   0  16   3      741.13      798.85     34.50 o 
   1  16   3      542.73      563.83     29.79 o 
   2  16   3      435.01      482.37     28.24 o 
   3  16   3      101.89      121.47     19.60 o 
 -15   0   4       58.83       62.46     24.78 o 
 -14   0   4       14.79       11.43     19.95 o 
 -13   0   4     5524.70     6136.56    330.05 o 
 -12   0   4      774.76      813.65     43.62 o 
 -11   0   4     4636.55     4710.73    143.30 o 
 -10   0   4     6925.22     7231.87    108.04 o 
  -9   0   4     5303.84     5654.87     90.55 o 
  -8   0   4    11336.07    11625.15    265.40 o 
  -7   0   4     2003.03     2056.57     28.28 o 
  -6   0   4     5033.44     4866.73     99.04 o 
  -5   0   4      193.30      139.20     16.82 o 
  -4   0   4     2130.88     1939.57     26.31 o 
  -3   0   4     4006.70     4117.67     34.86 o 
  -2   0   4     2325.36     2028.53     63.38 o 
  -1   0   4       69.94       58.99      4.60 o 
   0   0   4    11192.76    11235.42    577.02 o 
   1   0   4    18549.18    18626.23    129.58 o 
   2   0   4    14874.76    14414.61    138.65 o 
   3   0   4    28128.78    28060.89    530.45 o 
   4   0   4    12559.11    13608.40    101.68 o 
   6   0   4        6.09        5.00      5.13 o 
   7   0   4     3197.90     2949.88     43.46 o 
   8   0   4     1519.00     1591.75     60.95 o 
   9   0   4     4531.66     4687.89     79.77 o 
  10   0   4     3310.04     3643.77     89.95 o 
  11   0   4     1762.02     1842.70     58.46 o 
  12   0   4     7734.27     8141.05    235.92 o 
  13   0   4      375.92      354.99     36.06 o 
  14   0   4     2818.45     3122.58    194.37 o 
 -15   1   4       25.28       23.17     14.82 o 
 -14   1   4     1480.67     1428.75     44.36 o 
 -13   1   4       57.83       43.29     14.30 o 
 -12   1   4     2390.65     2324.73     49.82 o 
 -11   1   4      736.38      744.75     27.72 o 
 -10   1   4    10146.19    10484.63     92.03 o 
  -9   1   4     2582.55     2644.30     44.30 o 
  -8   1   4     2455.86     2357.93     29.65 o 
  -7   1   4     3969.91     3690.42     40.21 o 
  -6   1   4      121.09      104.03      7.06 o 
  -5   1   4     4588.76     3844.98     59.13 o 
  -4   1   4      184.09      179.89      7.10 o 
  -3   1   4   464751.75   451938.13    606.55 o 
  -2   1   4      436.50      399.72      7.06 o 
  -1   1   4      112.81       73.74      4.40 o 
   0   1   4     2748.98     2848.95     44.66 o 
   1   1   4     8253.11     8538.33    106.44 o 
   2   1   4    14247.09    14015.26    132.36 o 
   3   1   4     4957.59     5113.48     29.92 o 
   4   1   4    76502.43    82801.95    401.85 o 
   5   1   4       43.41       37.84      4.60 o 
   6   1   4     8883.97     8600.36    154.41 o 
   7   1   4       97.01       78.23      7.04 o 
   8   1   4     8054.07     8628.12    146.11 o 
   9   1   4      755.77      790.52     20.89 o 
  10   1   4     5069.64     5393.31     86.13 o 
  11   1   4      618.37      594.37     25.03 o 
  12   1   4     2835.31     2970.22     55.58 o 
  13   1   4     2095.22     2078.14     49.35 o 
  14   1   4      159.56      118.85     19.35 o 
 -15   2   4      110.26      113.29     20.36 o 
 -14   2   4      106.67       96.87     17.43 o 
 -13   2   4     1904.34     1962.96     49.02 o 
 -12   2   4        2.37       -6.42      9.79 o 
 -11   2   4     2078.40     1949.92     43.22 o 
 -10   2   4     1126.76     1122.22     31.79 o 
  -9   2   4     5387.24     5650.73     50.63 o 
  -8   2   4      365.34      267.26     11.76 o 
  -7   2   4     2183.00     2091.14     46.45 o 
  -6   2   4     3606.26     3384.61     40.45 o 
  -5   2   4      367.19      268.19      9.62 o 
  -4   2   4    14693.32    15337.34    267.37 o 
  -3   2   4      201.46      213.09      7.10 o 
  -1   2   4      730.77      659.78      8.91 o 
   1   2   4     4668.69     4811.91     27.95 o 
   2   2   4     1181.04     1027.64     12.68 o 
   3   2   4    21877.00    22846.35    167.15 o 
   4   2   4     2132.78     2297.71     22.46 o 
   5   2   4     8756.48     7664.11     86.83 o 
   6   2   4       45.24       28.10      4.85 o 
   7   2   4    11779.41    12034.59    143.51 o 
   8   2   4      969.84     1026.50     28.71 o 
   9   2   4      218.50      196.27     12.94 o 
  10   2   4     2395.27     2507.31     56.66 o 
  11   2   4      577.80      508.56     25.52 o 
  12   2   4     5244.25     5139.68     77.45 o 
  13   2   4      216.35      194.33     20.47 o 
  14   2   4     1346.98     1398.06     43.85 o 
 -15   3   4      173.25      170.82     22.23 o 
 -14   3   4     1888.39     1988.27     59.85 o 
 -13   3   4       84.53       69.71     15.26 o 
 -12   3   4     4005.52     3951.88     91.65 o 
 -11   3   4      479.29      468.70     23.53 o 
 -10   3   4    10088.49    10393.97    138.74 o 
  -9   3   4     5476.27     5770.80     53.87 o 
  -8   3   4     1547.28     1477.16     27.74 o 
  -7   3   4    13100.18    12836.54    116.13 o 
  -6   3   4      788.60      727.65     19.24 o 
  -5   3   4    15586.43    15335.25    129.85 o 
  -4   3   4       46.82       27.52      3.66 o 
  -3   3   4    41693.04    44293.38    366.35 o 
  -2   3   4      330.72      305.52      7.48 o 
  -1   3   4    29953.13    30150.57    172.88 o 
   0   3   4       53.05       53.60      3.75 o 
   1   3   4     8019.93     8171.48     71.14 o 
   2   3   4      165.08      102.54      4.75 o 
   3   3   4     9693.58    10397.09     61.53 o 
   4   3   4    19507.24    20614.84    134.46 o 
   5   3   4     1936.99     1945.77     22.74 o 
   6   3   4    10291.99    10063.17    161.30 o 
   7   3   4      109.23       86.77      6.94 o 
   8   3   4     4316.79     4361.80     45.87 o 
   9   3   4      824.51      808.94     21.74 o 
  10   3   4     8805.50     9325.60    215.01 o 
  11   3   4     1234.88     1186.68     33.70 o 
  12   3   4     1815.38     1864.17     55.67 o 
  13   3   4     2125.76     2180.31     50.75 o 
 -14   4   4       53.00       10.17     14.26 o 
 -13   4   4      803.15      807.17     32.75 o 
 -12   4   4      380.28      356.40     22.99 o 
 -11   4   4     3565.62     3511.19     57.57 o 
 -10   4   4     2735.38     2914.87     63.81 o 
  -9   4   4     5998.18     6184.97     57.23 o 
  -8   4   4      140.63       91.71      9.43 o 
  -7   4   4     2012.51     1923.10     34.08 o 
  -6   4   4     4179.11     4042.74     56.27 o 
  -5   4   4     2244.27     2421.92     53.10 o 
  -4   4   4    16419.46    16512.82    329.51 o 
  -3   4   4      494.77      491.65     16.93 o 
  -2   4   4    14856.70    15113.93    124.16 o 
  -1   4   4    20683.55    21457.20    143.57 o 
   0   4   4    14716.02    15579.45    123.44 o 
   1   4   4     9872.92     9615.96     60.28 o 
   3   4   4    12400.74    12638.18    132.09 o 
   4   4   4     3209.70     3495.39     29.21 o 
   5   4   4     9277.56     8830.71     67.44 o 
   6   4   4       42.69       38.64      5.68 o 
   7   4   4     5888.63     6032.33     55.86 o 
   8   4   4      487.35      478.52     16.36 o 
   9   4   4       25.22       17.87      7.56 o 
  10   4   4     2279.27     2455.21     39.50 o 
  11   4   4     1986.97     2018.32     51.30 o 
  12   4   4     4705.49     4813.53     85.38 o 
  13   4   4      643.74      664.72     35.07 o 
 -14   5   4     2369.71     2448.69     90.09 o 
 -13   5   4        2.53       -7.62     13.37 o 
 -12   5   4     3305.96     3261.88     59.05 o 
 -11   5   4      703.86      665.24     27.15 o 
 -10   5   4     4787.04     4882.42     62.40 o 
  -9   5   4     2811.08     2866.69     40.12 o 
  -8   5   4      376.37      355.86     15.13 o 
  -7   5   4     5850.92     5773.29     64.34 o 
  -6   5   4      233.68      232.17     10.57 o 
  -5   5   4    20626.89    21890.87    416.16 o 
  -4   5   4        6.54        3.48      3.11 o 
  -3   5   4    17611.73    18582.53    257.52 o 
  -2   5   4     1794.21     1804.36     43.29 o 
  -1   5   4    42573.67    46959.64    280.55 o 
   0   5   4     5603.80     5764.80     44.25 o 
   1   5   4    10881.14    11362.02     47.90 o 
   2   5   4    13860.96    14412.75    123.08 o 
   3   5   4     1484.17     1495.64     20.40 o 
   4   5   4    25538.38    27233.03    306.97 o 
   5   5   4       67.90       41.11      5.49 o 
   6   5   4    22874.65    24068.81    260.06 o 
   7   5   4       56.84       53.53      6.98 o 
   8   5   4     5596.97     5616.30     62.65 o 
   9   5   4      384.29      388.11     16.48 o 
  10   5   4     3911.57     4017.93     50.80 o 
  11   5   4     1880.31     1952.49     51.46 o 
  12   5   4     1171.05     1117.52     42.22 o 
  13   5   4     1750.59     1820.21     56.24 o 
 -14   6   4       20.51        7.44     16.58 o 
 -13   6   4      103.10      103.88     20.09 o 
 -12   6   4        0.77      -10.79     11.88 o 
 -11   6   4     2557.67     2502.40     60.02 o 
 -10   6   4      821.06      827.25     24.10 o 
  -9   6   4     1102.41     1055.96     25.47 o 
  -8   6   4     1193.89     1150.48     25.31 o 
  -7   6   4      968.23      956.20     21.64 o 
  -6   6   4     3680.25     3738.28     66.71 o 
  -5   6   4     3909.86     4380.03    109.25 o 
  -4   6   4     4141.24     4046.76     63.80 o 
  -3   6   4      108.02       87.86      6.22 o 
  -2   6   4     6094.45     6067.13     75.79 o 
  -1   6   4     4402.87     4991.85     54.31 o 
   0   6   4     2784.01     2755.76     27.08 o 
   1   6   4      746.07      606.15     12.30 o 
   2   6   4      616.65      764.64     20.85 o 
   3   6   4     5242.13     5251.51     38.23 o 
   4   6   4      851.86      887.52     15.90 o 
   5   6   4    11526.03    11969.31    100.22 o 
   6   6   4      897.70      843.80     16.35 o 
   7   6   4       14.27       11.37      6.42 o 
   8   6   4      624.27      635.91     19.54 o 
   9   6   4     1121.03     1153.71     31.53 o 
  10   6   4     1165.95     1181.66     33.32 o 
  11   6   4     1414.79     1421.00     70.93 o 
  12   6   4     2350.55     2355.84     60.86 o 
  13   6   4      182.80      136.61     21.98 o 
 -14   7   4     2142.59     2253.88     98.48 o 
 -13   7   4       22.39       20.42     15.53 o 
 -12   7   4     3642.32     3696.50     76.86 o 
 -11   7   4      942.62      912.16     37.85 o 
 -10   7   4     2816.71     2740.74     49.81 o 
  -9   7   4      946.72      938.71     28.67 o 
  -8   7   4     2623.87     2572.41     44.45 o 
  -7   7   4     4070.81     3978.57     55.38 o 
  -6   7   4      816.03      749.39     17.23 o 
  -5   7   4    13108.74    13782.11    231.22 o 
  -4   7   4       20.84       15.05      4.32 o 
  -3   7   4    10699.19    10936.52    123.00 o 
  -2   7   4      716.86      729.84     17.04 o 
  -1   7   4     7569.77     8030.74    103.65 o 
   0   7   4       75.21      115.55      6.54 o 
   1   7   4     5913.07     6197.76     63.91 o 
   2   7   4      464.45      414.63     13.27 o 
   3   7   4     3722.46     3749.74     52.59 o 
   4   7   4     4095.60     4172.42     66.53 o 
   5   7   4      782.91      733.34     15.81 o 
   6   7   4    10136.21    10457.40    123.12 o 
   7   7   4      546.10      525.45     20.47 o 
   8   7   4     5179.18     5005.04     62.84 o 
   9   7   4     1129.54     1145.87     32.36 o 
  10   7   4      934.63      888.71     29.66 o 
  11   7   4     1445.42     1481.18     47.82 o 
  12   7   4      362.98      311.83     27.84 o 
 -13   8   4       73.61       82.90     19.76 o 
 -12   8   4       44.79       32.46     15.89 o 
 -11   8   4     3104.90     3141.54     57.24 o 
 -10   8   4      380.98      383.35     21.20 o 
  -9   8   4     2276.04     2201.24     44.71 o 
  -8   8   4      860.15      822.46     27.17 o 
  -7   8   4      749.87      757.79     28.94 o 
  -6   8   4      160.06      125.15     10.66 o 
  -5   8   4       73.11       65.69      8.50 o 
  -4   8   4     5958.31     6114.17     74.83 o 
  -3   8   4      148.73      123.47     11.36 o 
  -2   8   4     9622.37    10096.55    136.75 o 
  -1   8   4     2132.72     2247.84     26.54 o 
   0   8   4     1675.26     1642.06     20.42 o 
   1   8   4     4047.23     4349.77     31.85 o 
   2   8   4     3122.05     3199.01     39.09 o 
   3   8   4     7574.55     7780.39     59.47 o 
   4   8   4      824.69      773.65     20.00 o 
   5   8   4     9852.95    10093.56    158.21 o 
   6   8   4      209.88      195.21     12.55 o 
   7   8   4        9.64        8.02      8.60 o 
   8   8   4       11.02       15.13      9.01 o 
   9   8   4     1681.10     1665.04     39.37 o 
  10   8   4     1192.58     1169.80     34.97 o 
  11   8   4      591.09      564.06     26.54 o 
  12   8   4     1256.36     1253.08     46.87 o 
 -13   9   4       65.45       34.48     18.93 o 
 -12   9   4     3060.08     3065.73     73.25 o 
 -11   9   4      319.62      295.49     22.41 o 
 -10   9   4      222.71      198.88     18.73 o 
  -9   9   4      935.89      932.03     31.01 o 
  -8   9   4      567.95      531.00     23.52 o 
  -7   9   4     3843.86     3793.11     56.26 o 
  -6   9   4     1071.41     1065.75     25.85 o 
  -5   9   4     8512.84     8649.07    175.53 o 
  -4   9   4       65.40       57.61      8.71 o 
  -3   9   4     2283.23     2250.48     34.93 o 
  -2   9   4      637.40      584.75     12.91 o 
  -1   9   4     9779.46     9881.11     58.80 o 
   0   9   4     2717.93     2684.01     33.64 o 
   1   9   4     1719.33     1702.40     27.97 o 
   2   9   4     4270.95     4139.06     44.62 o 
   3   9   4      751.58      747.97     18.13 o 
   4   9   4     3873.92     3922.13     45.87 o 
   5   9   4      109.71       73.55      9.83 o 
   6   9   4     4215.11     4201.09     69.86 o 
   7   9   4        1.20       -6.70      8.16 o 
   8   9   4     2800.78     2704.18     49.48 o 
   9   9   4      523.98      517.99     24.38 o 
  10   9   4     2364.51     2477.14     51.28 o 
  11   9   4      578.67      553.20     27.33 o 
 -12  10   4       20.70       19.66     16.19 o 
 -11  10   4     1428.49     1505.34     43.18 o 
 -10  10   4      659.73      650.23     28.77 o 
  -9  10   4      547.95      511.67     25.30 o 
  -8  10   4     1030.14     1074.21     33.55 o 
  -7  10   4        5.71        2.86      9.00 o 
  -6  10   4      147.79      135.27     14.59 o 
  -5  10   4       92.95       67.17      9.96 o 
  -4  10   4     3847.63     3986.95    100.66 o 
  -3  10   4       61.27       44.83      8.68 o 
  -2  10   4     3718.69     3749.46     85.27 o 
  -1  10   4       22.29       22.43      9.46 o 
   0  10   4      137.96      105.17     12.17 o 
   1  10   4       86.90      121.71     10.83 o 
   2  10   4      325.47      313.37     14.51 o 
   3  10   4     2052.69     2158.56     40.69 o 
   4  10   4        1.14        2.37      6.49 o 
   5  10   4     3219.81     3197.78     84.09 o 
   6  10   4       91.68       72.58     10.78 o 
   7  10   4      758.77      812.32     28.25 o 
   8  10   4      178.96      182.49     17.61 o 
   9  10   4      543.49      518.50     25.37 o 
  10  10   4     1711.99     1768.27     45.54 o 
  11  10   4      527.36      533.65     27.79 o 
 -11  11   4       22.69       14.92     13.24 o 
 -10  11   4      538.21      534.58     27.20 o 
  -9  11   4      166.17      160.88     18.02 o 
  -8  11   4     1631.46     1662.69     42.46 o 
  -7  11   4      368.88      340.64     21.84 o 
  -6  11   4      774.50      778.24     28.45 o 
  -5  11   4     6385.04     6720.16    156.62 o 
  -4  11   4       37.54       25.08      9.00 o 
  -3  11   4      615.36      587.54     23.13 o 
  -2  11   4       87.13       52.80     10.72 o 
  -1  11   4     9489.39    10026.28    110.35 o 
   0  11   4     3390.19     3511.58     55.26 o 
   1  11   4     1581.64     1625.13     37.09 o 
   2  11   4     4537.81     4450.87     60.84 o 
   3  11   4      786.62      821.07     23.41 o 
   4  11   4     1496.77     1606.35     32.78 o 
   5  11   4       39.98       22.61      8.50 o 
   6  11   4     3144.15     3028.29     52.72 o 
   7  11   4       74.05       53.82     12.62 o 
   8  11   4      106.52       93.49     15.04 o 
   9  11   4        0.73       -8.80     10.58 o 
  10  11   4      639.08      576.48     28.72 o 
 -10  12   4       20.23        9.63     12.87 o 
  -9  12   4      375.20      389.98     26.60 o 
  -8  12   4      274.23      243.11     21.41 o 
  -7  12   4      256.99      235.89     23.43 o 
  -6  12   4     1019.67      992.58     38.25 o 
  -5  12   4       42.97       38.12     11.13 o 
  -4  12   4      368.61      345.76     20.28 o 
  -3  12   4      216.98      180.49     16.92 o 
  -2  12   4     1016.53     1005.53     31.29 o 
  -1  12   4      416.25      437.86     21.51 o 
   0  12   4      405.31      410.24     21.43 o 
   1  12   4      162.37      170.08     16.13 o 
   2  12   4      485.09      461.30     21.99 o 
   3  12   4      383.53      400.19     21.23 o 
   4  12   4     1074.62      982.62     31.57 o 
   5  12   4     1072.95     1041.45     33.03 o 
   6  12   4       37.67       19.45     10.82 o 
   7  12   4     1047.93     1008.36     34.05 o 
   8  12   4      314.67      277.02     22.48 o 
   9  12   4      460.68      435.72     26.16 o 
  -9  13   4      230.26      218.59     25.16 o 
  -8  13   4      322.29      301.84     27.87 o 
  -7  13   4      444.18      406.19     27.87 o 
  -6  13   4       29.56       29.43     14.03 o 
  -5  13   4     2406.41     2271.15     58.62 o 
  -4  13   4       18.80        2.30      9.40 o 
  -3  13   4      675.44      703.16     28.10 o 
  -2  13   4      111.43       75.92     13.43 o 
  -1  13   4     1322.24     1303.97     37.25 o 
   0  13   4      161.65      157.08     17.09 o 
   1  13   4      364.58      359.79     21.93 o 
   2  13   4      875.33      827.57     30.25 o 
   3  13   4        3.08       -0.76      9.19 o 
   4  13   4      261.32      272.01     20.77 o 
   5  13   4      151.61      154.15     20.07 o 
   6  13   4     1554.89     1406.35     47.74 o 
   7  13   4       14.55       30.27     15.35 o 
   8  13   4      283.31      262.99     26.61 o 
  -8  14   4       73.46       92.67     19.48 o 
  -7  14   4        6.42        1.58     14.07 o 
  -6  14   4      686.30      674.23     35.60 o 
  -5  14   4        4.10        7.28     12.86 o 
  -4  14   4      178.84      144.80     17.47 o 
  -3  14   4       14.76        1.06     10.04 o 
  -2  14   4      479.91      455.90     24.66 o 
  -1  14   4        0.39        1.71      9.54 o 
   0  14   4      393.14      382.72     23.66 o 
   1  14   4      883.00      873.20     32.92 o 
   2  14   4        6.55        1.64     10.30 o 
   3  14   4      494.93      486.88     25.74 o 
   4  14   4      163.52      170.76     19.03 o 
   5  14   4      387.31      327.26     28.04 o 
   6  14   4      144.57      118.90     20.35 o 
   7  14   4      482.52      456.11     30.97 o 
  -6  15   4      228.12      244.65     26.38 o 
  -5  15   4      214.83      166.71     23.60 o 
  -4  15   4       31.32       35.90     15.94 o 
  -3  15   4      775.75      746.92     32.00 o 
  -2  15   4      742.33      778.70     32.45 o 
  -1  15   4      401.05      412.86     26.08 o 
   0  15   4      575.97      606.00     29.53 o 
   1  15   4      763.66      800.68     33.30 o 
   2  15   4      800.97      811.55     33.21 o 
   3  15   4      332.05      337.08     25.79 o 
   4  15   4      672.33      647.49     30.72 o 
   5  15   4      381.21      425.54     32.22 o 
  -4  16   4      288.92      291.17     29.47 o 
  -3  16   4        1.82       -7.65     12.25 o 
  -2  16   4      269.98      229.97     23.41 o 
  -1  16   4       42.00       28.05     14.46 o 
   0  16   4       93.35       58.09     15.94 o 
   1  16   4        8.91        2.08     12.94 o 
   2  16   4      321.66      317.94     26.38 o 
 -15   1   5      196.62      168.37     21.76 o 
 -14   1   5      129.81      112.18     18.43 o 
 -13   1   5      145.35       97.67     16.74 o 
 -12   1   5      118.04      107.50     16.23 o 
 -11   1   5      335.48      321.91     20.80 o 
 -10   1   5       20.93        9.12     10.10 o 
  -9   1   5      651.20      615.74     23.41 o 
  -8   1   5        0.03       -0.88      5.04 o 
  -7   1   5      842.80      808.54     17.51 o 
  -6   1   5      893.53      923.49     13.35 o 
  -5   1   5     3041.43     3181.06     32.86 o 
  -4   1   5     2102.20     2033.21     30.91 o 
  -3   1   5     2598.04     2675.44     53.57 o 
  -2   1   5     3773.27     3709.87     34.77 o 
  -1   1   5      638.90      626.12     10.97 o 
   0   1   5    12402.05    12795.68    271.31 o 
   1   1   5       29.98       30.59      2.52 o 
   2   1   5     4060.10     4013.41     41.90 o 
   3   1   5     1210.20     1226.38     15.25 o 
   4   1   5        0.25       -1.63      2.70 o 
   5   1   5      652.78      655.23     13.43 o 
   6   1   5      237.34      200.95      8.83 o 
   7   1   5      253.61      210.72      9.75 o 
   8   1   5       65.64       50.20      7.05 o 
   9   1   5     1270.00     1281.70     26.86 o 
  10   1   5       14.11        5.72      8.77 o 
  11   1   5      240.45      204.21     18.18 o 
  12   1   5        5.94       -2.64     10.16 o 
  13   1   5       41.85       27.79     13.25 o 
 -15   2   5      127.68       89.45     19.02 o 
 -14   2   5      363.51      318.97     25.61 o 
 -13   2   5      165.88      147.04     18.87 o 
 -12   2   5       18.39       11.59     11.41 o 
 -11   2   5      113.41       87.10     14.29 o 
 -10   2   5       15.11        9.92      9.56 o 
  -9   2   5       70.47       46.12      7.95 o 
  -8   2   5       11.26        5.47      5.34 o 
  -7   2   5      558.82      564.60     15.87 o 
  -6   2   5       16.00       12.12      4.54 o 
  -5   2   5     2411.91     2369.15     33.01 o 
  -4   2   5        2.36        1.14      2.69 o 
  -3   2   5     4173.63     4127.42     46.53 o 
  -2   2   5        4.27        4.27      2.27 o 
  -1   2   5      262.80      242.85      5.91 o 
   0   2   5     1873.93     2072.04     31.76 o 
   1   2   5      131.03      126.00      4.60 o 
   2   2   5     3484.84     3680.23     36.15 o 
   3   2   5     1014.79      974.80     14.10 o 
   4   2   5     9004.55     9862.67     83.74 o 
   5   2   5      472.00      407.13     11.01 o 
   6   2   5        1.94        0.18      3.81 o 
   7   2   5      188.07      158.31      9.51 o 
   8   2   5      374.60      361.74     12.05 o 
   9   2   5     1217.72     1225.33     26.60 o 
  10   2   5      682.23      646.20     24.16 o 
  11   2   5      119.64       87.20     13.28 o 
  12   2   5       77.79       51.80     13.64 o 
  13   2   5       37.03       11.56     13.33 o 
 -15   3   5      185.64      131.42     20.90 o 
 -14   3   5       59.14       34.59     14.89 o 
 -13   3   5      261.14      213.58     21.34 o 
 -12   3   5      474.82      453.01     25.02 o 
 -11   3   5      126.72       87.41     13.92 o 
 -10   3   5      604.42      546.86     23.71 o 
  -9   3   5       19.08        9.76      6.86 o 
  -8   3   5      180.31      197.99     12.60 o 
  -7   3   5       74.70       51.75      7.36 o 
  -6   3   5     1434.79     1472.75     23.69 o 
  -5   3   5       11.76        3.63      3.14 o 
  -4   3   5      268.68      304.24      8.38 o 
  -3   3   5       46.60       28.67      3.93 o 
  -2   3   5      584.76      474.12      9.26 o 
  -1   3   5     8590.89     8964.07     78.58 o 
   0   3   5     1603.17     1586.81     34.23 o 
   1   3   5     1594.47     1455.74     22.93 o 
   2   3   5      220.09      180.88      6.29 o 
   3   3   5       34.43       25.15      3.76 o 
   4   3   5        4.60        6.29      3.33 o 
   5   3   5      466.22      524.92     12.60 o 
   6   3   5      239.01      205.16      9.49 o 
   7   3   5     1101.38     1068.36     22.84 o 
   8   3   5       16.23        1.69      5.52 o 
   9   3   5     1463.39     1457.70     29.21 o 
  10   3   5      135.74      123.62     14.16 o 
  11   3   5      195.81      156.90     16.28 o 
  12   3   5      201.51      155.64     17.87 o 
  13   3   5       52.57       18.53     13.87 o 
 -15   4   5       22.10        7.68     16.70 o 
 -14   4   5      224.87      179.89     21.23 o 
 -13   4   5       34.42        8.84     12.72 o 
 -12   4   5       84.00       50.23     13.56 o 
 -11   4   5      245.97      232.53     19.34 o 
 -10   4   5      931.18      939.84     30.14 o 
  -9   4   5     2045.00     2077.65     39.28 o 
  -8   4   5     1021.65      967.78     22.51 o 
  -7   4   5        1.05       -6.19      4.65 o 
  -6   4   5      855.66      796.44     18.20 o 
  -5   4   5      538.31      550.65     15.83 o 
  -4   4   5      468.23      450.97     10.68 o 
  -3   4   5      600.70      528.62     11.53 o 
  -2   4   5      524.54      500.33     10.15 o 
  -1   4   5     1807.43     1942.73     29.68 o 
   0   4   5     3938.16     4372.51     51.12 o 
   1   4   5     3331.89     3656.23     41.06 o 
   2   4   5     2120.82     2233.31     24.74 o 
   3   4   5       15.76       11.68      3.44 o 
   4   4   5      343.48      347.91     10.20 o 
   5   4   5       11.56        4.72      4.12 o 
   6   4   5      423.66      426.50     12.55 o 
   7   4   5      116.15      106.87     10.02 o 
   8   4   5      698.98      634.90     18.94 o 
   9   4   5       44.47       25.78      7.80 o 
  10   4   5       27.53       13.06      8.59 o 
  11   4   5        0.19        3.21      9.97 o 
  12   4   5       31.82       17.63     11.96 o 
  13   4   5       34.49       22.95     16.12 o 
 -14   5   5      431.46      442.24     33.64 o 
 -13   5   5      507.95      514.66     32.26 o 
 -12   5   5      255.60      214.73     20.14 o 
 -11   5   5       21.84        8.09     10.10 o 
 -10   5   5        1.11       -8.20      7.11 o 
  -9   5   5       23.58       11.08      7.41 o 
  -8   5   5     1145.51     1175.86     25.26 o 
  -7   5   5     2169.43     2103.54     31.25 o 
  -6   5   5      464.79      502.76     12.15 o 
  -5   5   5     2661.20     2695.86     62.75 o 
  -4   5   5       15.11       17.68      3.97 o 
  -3   5   5      699.84      638.29     16.18 o 
  -2   5   5     2014.65     2072.29     35.22 o 
  -1   5   5     5686.20     6123.46     55.22 o 
   0   5   5      907.58      766.74     13.24 o 
   1   5   5     3436.92     4043.20     29.48 o 
   2   5   5     2068.50     1894.72     24.40 o 
   3   5   5       12.84        2.52      3.22 o 
   4   5   5     4577.53     4935.50     64.14 o 
   5   5   5      260.32      224.70      9.41 o 
   6   5   5     5577.94     5832.70     76.02 o 
   7   5   5       15.04        8.81      5.30 o 
   8   5   5      132.55      112.61     10.85 o 
   9   5   5      764.67      779.81     22.52 o 
  10   5   5      328.99      323.37     16.94 o 
  11   5   5       68.19       47.29     14.61 o 
  12   5   5      109.21       59.67     16.87 o 
  13   5   5      353.25      302.63     29.14 o 
 -14   6   5      351.02      310.93     30.80 o 
 -13   6   5      101.98       94.99     21.09 o 
 -12   6   5       32.39       18.92     13.62 o 
 -11   6   5      212.09      228.56     23.14 o 
 -10   6   5      134.70      157.40     13.54 o 
  -9   6   5     1480.12     1448.13     29.60 o 
  -8   6   5      541.57      524.99     17.97 o 
  -7   6   5        3.43        2.63      5.76 o 
  -6   6   5       10.91        2.09      4.42 o 
  -5   6   5       40.79       29.12      4.98 o 
  -4   6   5      251.60      243.15      8.98 o 
  -3   6   5     1430.30     1487.54     19.71 o 
  -2   6   5      126.30      107.79      6.59 o 
  -1   6   5       11.85        1.13      2.80 o 
   0   6   5     1120.92     1147.38     18.72 o 
   1   6   5     4291.26     4819.50     65.56 o 
   2   6   5       43.05       45.73      5.10 o 
   3   6   5     1388.09     1348.31     33.24 o 
   4   6   5      436.54      333.95     10.59 o 
   5   6   5     1053.31      986.95     18.40 o 
   6   6   5     3380.44     3409.81     48.02 o 
   7   6   5      586.01      549.21     16.17 o 
   8   6   5     2864.78     2876.11     67.00 o 
   9   6   5      140.27      134.64     14.43 o 
  10   6   5      234.35      224.66     18.13 o 
  11   6   5     1009.88      992.61     38.71 o 
  12   6   5      355.87      307.29     27.19 o 
 -14   7   5      504.32      468.93     34.35 o 
 -13   7   5       44.06       32.75     16.51 o 
 -12   7   5      326.38      315.76     28.37 o 
 -11   7   5      266.78      262.85     24.77 o 
 -10   7   5      459.38      445.84     21.96 o 
  -9   7   5       15.84        4.38      8.15 o 
  -8   7   5      225.50      214.07     16.46 o 
  -7   7   5      638.20      607.56     17.95 o 
  -6   7   5       50.16       36.36      5.85 o 
  -5   7   5     4326.48     4424.80     95.27 o 
  -4   7   5      242.19      213.63      9.12 o 
  -3   7   5     4856.19     5036.32     76.76 o 
  -2   7   5      313.95      318.65     11.86 o 
  -1   7   5     8080.31     8990.54     72.89 o 
   0   7   5      901.91      886.98     15.30 o 
   1   7   5      657.65      524.52     15.52 o 
   2   7   5       22.50       30.48      4.76 o 
   3   7   5        3.49        3.40      3.96 o 
   4   7   5       27.03       11.81      5.53 o 
   5   7   5       82.76       52.98      7.99 o 
   6   7   5     4768.97     4833.62     52.62 o 
   7   7   5        0.85        4.22      7.53 o 
   8   7   5        3.64        1.56      7.87 o 
   9   7   5      829.73      864.03     28.56 o 
  10   7   5      226.45      231.39     19.11 o 
  11   7   5        0.92       -3.03     12.02 o 
  12   7   5      217.74      187.47     23.57 o 
 -13   8   5       28.88       17.49     16.24 o 
 -12   8   5      187.22      159.18     22.32 o 
 -11   8   5      545.61      567.81     25.96 o 
 -10   8   5       17.65       11.33     10.14 o 
  -9   8   5     1045.13     1018.22     31.60 o 
  -8   8   5     1878.42     1928.66     40.86 o 
  -7   8   5      770.20      733.44     25.33 o 
  -6   8   5       67.31       53.25      8.45 o 
  -5   8   5       70.86       54.74      8.02 o 
  -4   8   5     3282.01     3485.39     55.51 o 
  -3   8   5        1.67        2.32      4.31 o 
  -2   8   5     1348.54     1333.51     20.01 o 
  -1   8   5        4.42        4.04      4.13 o 
   0   8   5      616.30      580.33     13.08 o 
   1   8   5      780.25      821.49     15.14 o 
   2   8   5        8.79        8.96      5.27 o 
   3   8   5     3320.23     3477.76     82.21 o 
   4   8   5      243.55      251.06     12.73 o 
   5   8   5     1750.34     1802.62     31.07 o 
   6   8   5     2724.56     2819.17     39.46 o 
   7   8   5      357.33      296.87     17.88 o 
   8   8   5      558.95      516.59     22.66 o 
   9   8   5       15.55        6.75      9.69 o 
  10   8   5      330.54      312.87     21.79 o 
  11   8   5      150.14      133.97     17.12 o 
 -13   9   5       59.04       35.34     18.91 o 
 -12   9   5      471.43      469.67     32.57 o 
 -11   9   5      851.95      860.29     32.39 o 
 -10   9   5      415.03      400.41     22.86 o 
  -9   9   5      399.02      374.66     21.60 o 
  -8   9   5       97.46       78.89     12.75 o 
  -7   9   5      804.84      784.86     27.52 o 
  -6   9   5     1184.00     1205.08     31.25 o 
  -5   9   5      814.26      837.63     28.12 o 
  -4   9   5       71.90       51.91      8.63 o 
  -3   9   5      142.68      138.63     11.33 o 
  -2   9   5      630.39      536.63     13.79 o 
  -1   9   5      869.44      889.32     16.99 o 
   0   9   5      481.81      489.78     15.65 o 
   1   9   5      228.24      244.67     12.33 o 
   2   9   5     2557.54     2792.73     40.64 o 
   3   9   5      245.34      194.75     12.53 o 
   4   9   5     2620.89     2777.61     56.56 o 
   5   9   5       63.04       54.87      9.08 o 
   6   9   5     5853.62     5939.91    139.46 o 
   7   9   5      293.10      294.23     18.16 o 
   8   9   5     1066.44     1058.13     32.16 o 
   9   9   5      185.57      160.22     16.99 o 
  10   9   5      688.08      706.77     29.01 o 
  11   9   5      350.35      345.68     25.06 o 
 -12  10   5      254.58      308.20     30.60 o 
 -11  10   5      348.12      362.58     28.94 o 
 -10  10   5      565.31      566.74     27.33 o 
  -9  10   5      592.27      560.18     26.35 o 
  -8  10   5      210.86      199.48     18.10 o 
  -7  10   5     1411.52     1461.93     37.85 o 
  -6  10   5      115.51       83.29     12.83 o 
  -5  10   5       53.35       49.83      9.46 o 
  -4  10   5     5057.38     5380.32     94.71 o 
  -3  10   5      185.84      177.23     12.80 o 
  -2  10   5     2865.56     3010.99     47.36 o 
  -1  10   5     1748.38     1827.86     37.21 o 
   0  10   5      571.53      521.21     16.76 o 
   1  10   5     1017.24     1064.71     24.10 o 
   2  10   5      330.72      301.26     14.42 o 
   3  10   5      345.61      343.66     12.89 o 
   4  10   5       54.13       49.19      9.05 o 
   5  10   5     1115.21     1104.86     27.50 o 
   6  10   5       41.37       23.43      9.77 o 
   7  10   5      227.97      273.52     19.78 o 
   8  10   5      135.71      133.78     16.14 o 
   9  10   5       54.50       49.16     13.95 o 
  10  10   5      403.82      406.02     25.21 o 
 -11  11   5      245.47      212.31     21.81 o 
 -10  11   5      352.37      353.51     25.28 o 
  -9  11   5      103.92       92.65     15.45 o 
  -8  11   5      336.38      311.99     21.83 o 
  -7  11   5     1810.90     1939.76     44.92 o 
  -6  11   5     1048.00      995.03     32.16 o 
  -5  11   5     3907.87     4125.53    124.78 o 
  -4  11   5       20.62        9.39      8.33 o 
  -3  11   5     2727.39     2962.22     49.59 o 
  -2  11   5       40.31       39.82     10.28 o 
  -1  11   5     3045.93     3276.59    103.11 o 
   0  11   5      651.99      666.96     27.51 o 
   2  11   5     1526.91     1515.20     36.38 o 
   3  11   5      476.08      448.45     18.02 o 
   4  11   5      945.10     1003.70     26.55 o 
   5  11   5      138.38      114.55     12.47 o 
   6  11   5      432.66      405.71     21.43 o 
   7  11   5      110.72       96.70     14.90 o 
   8  11   5     1159.01     1232.44     37.20 o 
   9  11   5       71.79       64.25     15.51 o 
  10  11   5      200.92      165.43     19.80 o 
 -10  12   5      508.19      476.75     27.49 o 
  -9  12   5      287.21      305.80     24.13 o 
  -8  12   5      190.40      226.97     20.79 o 
  -7  12   5      396.66      367.73     26.18 o 
  -6  12   5      135.56      169.89     20.21 o 
  -5  12   5        1.51        0.49      8.43 o 
  -4  12   5      146.26      143.93     15.82 o 
  -3  12   5        0.64        3.55      8.80 o 
  -2  12   5      918.23      980.14     31.08 o 
  -1  12   5      104.49      112.98     14.34 o 
   0  12   5      353.45      383.73     20.94 o 
   1  12   5      724.36      791.39     29.27 o 
   2  12   5      724.93      717.46     27.05 o 
   3  12   5     1518.52     1622.78     39.79 o 
   4  12   5       95.92       72.62     12.83 o 
   5  12   5     1032.79     1069.69     33.70 o 
   6  12   5       17.38        6.42     10.43 o 
   7  12   5     1314.27     1439.47     39.91 o 
   8  12   5      148.40      137.50     18.13 o 
   9  12   5       19.55       13.86     13.74 o 
  -9  13   5      209.78      195.83     24.20 o 
  -8  13   5      902.31      922.46     40.59 o 
  -7  13   5      794.94      821.79     37.78 o 
  -6  13   5      226.97      173.04     21.56 o 
  -5  13   5     1973.95     2107.72     56.98 o 
  -4  13   5       36.45       24.43     10.88 o 
  -3  13   5     1031.82     1104.64     34.68 o 
  -2  13   5      290.07      312.66     21.60 o 
  -1  13   5     1119.22     1187.39     35.61 o 
   0  13   5     1058.60     1117.81     34.92 o 
   1  13   5       27.70       -0.48      9.47 o 
   2  13   5     1241.34     1391.21     45.14 o 
   3  13   5      113.37       76.56     14.14 o 
   4  13   5     1046.87     1093.28     34.95 o 
   5  13   5        1.46       -5.91     11.29 o 
   6  13   5     1124.32     1065.55     42.22 o 
   7  13   5       27.39        6.29     13.70 o 
   8  13   5     1702.88     1917.41     57.19 o 
  -8  14   5      489.18      561.28     34.18 o 
  -7  14   5        6.30        7.79     14.20 o 
  -6  14   5      926.52     1009.71     42.97 o 
  -5  14   5        0.13       -2.77     12.38 o 
  -4  14   5      160.80      159.93     18.46 o 
  -3  14   5        5.87       -8.62     10.12 o 
  -2  14   5     1983.51     2204.81     50.07 o 
  -1  14   5       45.18       36.73     12.56 o 
   0  14   5      657.47      776.54     31.36 o 
   1  14   5      123.58      153.93     17.96 o 
   2  14   5      650.99      568.52     27.03 o 
   3  14   5      544.11      528.04     26.67 o 
   4  14   5      133.82       84.17     16.15 o 
   5  14   5      185.06      202.65     23.27 o 
   6  14   5        0.88       -4.56     13.65 o 
  -6  15   5        0.64       -1.04     14.16 o 
  -5  15   5      550.98      566.72     38.72 o 
  -4  15   5        1.08        6.32     13.88 o 
  -3  15   5      933.73     1054.25     37.48 o 
  -2  15   5      109.73      109.53     17.48 o 
  -1  15   5      495.89      505.85     27.30 o 
   0  15   5      380.80      395.67     25.54 o 
   1  15   5      445.63      466.86     26.57 o 
   2  15   5      428.03      452.83     27.40 o 
   3  15   5       47.39       37.73     14.46 o 
   4  15   5     1269.25     1361.40     42.58 o 
   5  15   5      103.19       80.75     18.61 o 
  -3  16   5        1.83        4.04     13.28 o 
  -2  16   5      388.61      444.06     27.56 o 
  -1  16   5      681.09      728.96     33.20 o 
   0  16   5       40.75       47.18     15.08 o 
   1  16   5      694.80      781.20     34.84 o 
   2  16   5      106.85       82.87     18.00 o 
 -15   0   6      980.19      926.61     54.97 o 
 -14   0   6       18.37       17.53     19.94 o 
 -13   0   6      277.19      246.22     31.53 o 
 -12   0   6      848.02      877.91     46.08 o 
 -11   0   6     3723.14     3876.26     87.04 o 
 -10   0   6     2458.27     2570.47    118.91 o 
  -9   0   6     1089.01     1036.04     55.26 o 
  -8   0   6     7038.48     7428.12    265.19 o 
  -7   0   6      652.05      629.88     18.30 o 
  -6   0   6     6165.91     6045.05    154.25 o 
  -5   0   6     3655.35     3670.87     39.60 o 
  -4   0   6    32371.32    33615.79    255.66 o 
  -3   0   6    16259.52    16373.98     76.71 o 
  -2   0   6    17020.47    17233.56    218.12 o 
  -1   0   6     3214.01     3167.25     62.89 o 
   0   0   6    11692.60    11707.71    409.33 o 
   1   0   6     5817.44     5531.45     68.22 o 
   2   0   6      616.60      587.51     13.16 o 
   3   0   6    37296.47    39726.09    484.22 o 
   4   0   6      406.87      313.17     14.40 o 
   5   0   6    18727.54    18838.77    133.10 o 
   6   0   6     3179.37     3267.31     46.03 o 
   7   0   6    12959.78    13517.82    129.93 o 
   8   0   6     2231.77     2396.34     45.49 o 
   9   0   6     1152.10     1224.24     35.92 o 
  10   0   6     2957.93     2898.74     69.26 o 
  11   0   6      464.19      399.68     30.17 o 
  12   0   6     3551.69     3605.33    134.92 o 
  13   0   6        3.54       -9.57     18.00 o 
 -15   1   6        0.40       -5.66     14.56 o 
 -14   1   6      723.91      692.53     32.58 o 
 -13   1   6       86.16       60.09     15.27 o 
 -12   1   6     3047.12     3188.71    101.00 o 
 -11   1   6     1827.74     1917.30     44.01 o 
 -10   1   6     2537.95     2628.05     48.56 o 
  -9   1   6     7233.87     7399.69     75.22 o 
  -8   1   6     1120.96     1093.89     21.90 o 
  -7   1   6     4864.77     4790.43     46.87 o 
  -6   1   6       46.88       31.24      4.57 o 
  -5   1   6    16882.31    16821.97    101.08 o 
  -4   1   6      143.42      131.31      8.98 o 
  -3   1   6    21945.73    22347.74     77.18 o 
  -2   1   6    11193.89    11590.82    147.39 o 
  -1   1   6     2271.53     2150.55     37.71 o 
   0   1   6    18531.18    18609.63    394.53 o 
   1   1   6     1979.25     1911.11     33.60 o 
   2   1   6    15287.43    14992.00    119.43 o 
   3   1   6     1175.77     1270.97     16.21 o 
   4   1   6    11340.18    11527.14    109.88 o 
   5   1   6      166.81      128.63      8.64 o 
   6   1   6    11241.45    11673.40    103.91 o 
   7   1   6     2454.89     2593.13     47.04 o 
   8   1   6     3815.72     3914.62     48.36 o 
   9   1   6     2403.41     2592.26     43.27 o 
  10   1   6     1090.04     1155.57     32.79 o 
  11   1   6     4954.28     5131.83    105.62 o 
  12   1   6      325.09      298.53     22.38 o 
  13   1   6     1770.10     1874.32     47.63 o 
 -15   2   6     1076.28     1097.87     42.36 o 
 -14   2   6        1.15       -3.17     12.55 o 
 -13   2   6     3282.39     3610.64     67.70 o 
 -12   2   6     1267.61     1359.85     39.71 o 
 -11   2   6     4768.11     5132.18     78.00 o 
 -10   2   6     6053.51     6459.48    115.96 o 
  -9   2   6     4362.41     4485.18     48.49 o 
  -8   2   6     5184.29     5100.60     79.23 o 
  -7   2   6     1804.56     1835.04     33.58 o 
  -6   2   6    15709.91    15990.42    229.59 o 
  -5   2   6      354.01      327.62     13.86 o 
  -4   2   6    16635.35    16464.03    202.37 o 
  -3   2   6        9.70        3.55      2.74 o 
  -2   2   6    17364.16    17136.04    173.23 o 
  -1   2   6    13962.37    14153.76    155.45 o 
   0   2   6     7426.13     7075.19     73.57 o 
   1   2   6    19957.60    20806.93    414.46 o 
   2   2   6     5611.22     5901.49     48.95 o 
   3   2   6    12360.07    12207.89     96.95 o 
   4   2   6       77.54       55.98      5.19 o 
   5   2   6     5059.24     4818.99     37.30 o 
   6   2   6      149.19      130.10      8.37 o 
   7   2   6     5737.13     6055.21     87.19 o 
   8   2   6      745.39      747.47     18.42 o 
   9   2   6     1202.85     1225.69     45.51 o 
  10   2   6     2923.19     2835.47     48.67 o 
  11   2   6     1207.95     1217.57     34.86 o 
  12   2   6     2960.83     2897.75     55.34 o 
  13   2   6      237.65      168.37     20.33 o 
 -15   3   6       41.17       14.26     15.71 o 
 -14   3   6      785.06      791.82     34.53 o 
 -13   3   6      214.81      194.35     20.44 o 
 -12   3   6     2102.87     2123.59     48.76 o 
 -11   3   6      770.41      722.95     28.27 o 
 -10   3   6     2426.16     2526.70     51.27 o 
  -9   3   6     4919.92     4961.00     50.94 o 
  -8   3   6       42.50       28.23      6.93 o 
  -7   3   6     3228.59     2967.90     35.85 o 
  -6   3   6      944.01      966.38     34.07 o 
  -5   3   6     8103.71     8173.16    146.29 o 
  -4   3   6     1919.76     1944.48     30.85 o 
  -3   3   6    11386.00    11765.44     93.18 o 
  -2   3   6     1971.58     1728.90     25.83 o 
  -1   3   6    38342.61    40287.69    354.34 o 
   0   3   6     3292.48     3138.35     45.62 o 
   1   3   6     8765.48     9247.70    151.69 o 
   2   3   6    21258.20    22612.48    281.87 o 
   3   3   6      106.71       95.08      5.94 o 
   4   3   6    23726.89    25333.79    234.36 o 
   5   3   6      104.33       92.10      7.11 o 
   6   3   6     8125.76     8155.85     87.70 o 
   7   3   6      457.35      444.64     14.00 o 
   8   3   6     3380.04     3429.96     42.88 o 
   9   3   6     1820.19     1846.35     33.35 o 
  10   3   6     1251.10     1290.84     33.86 o 
  11   3   6     1749.74     1810.05     41.80 o 
  12   3   6       55.53       30.81     12.75 o 
  13   3   6     2271.89     2281.40     56.88 o 
 -15   4   6      540.98      537.97     37.34 o 
 -14   4   6       43.80       27.83     14.74 o 
 -13   4   6     4282.87     4515.44    104.85 o 
 -12   4   6      403.54      409.34     23.86 o 
 -11   4   6      804.81      744.11     28.61 o 
 -10   4   6     2328.96     2221.16     44.53 o 
  -9   4   6      236.93      223.75     13.76 o 
  -8   4   6     2027.64     1848.16     30.90 o 
  -7   4   6       75.58       60.76      7.94 o 
  -6   4   6    20997.63    23411.90    620.10 o 
  -5   4   6      593.47      623.69     14.89 o 
  -4   4   6    12770.31    12791.49    177.87 o 
  -3   4   6     1109.56     1048.67     15.48 o 
  -2   4   6     7210.72     7369.76     85.05 o 
  -1   4   6    16569.69    17066.95    144.63 o 
   0   4   6     1480.02     1488.57     18.56 o 
   1   4   6     8972.01     8762.68     92.21 o 
   2   4   6      610.63      622.54     13.01 o 
   3   4   6     8035.54     8047.37     82.72 o 
   4   4   6      121.86       82.23      6.50 o 
   5   4   6     9152.60     9389.61     54.20 o 
   6   4   6     1476.79     1468.24     26.04 o 
   7   4   6     7771.38     8142.68    127.15 o 
   8   4   6     3334.91     3604.52     44.38 o 
   9   4   6     2298.34     2400.29     38.16 o 
  10   4   6     3782.75     3986.68     51.46 o 
  11   4   6      210.60      185.80     17.76 o 
  12   4   6     1581.41     1535.42     48.65 o 
  13   4   6       30.02        1.38     16.07 o 
 -14   5   6     1086.89     1188.44     49.29 o 
 -13   5   6       20.58       18.79     15.46 o 
 -12   5   6     1855.03     1832.69     44.92 o 
 -11   5   6     1176.12     1188.56     36.04 o 
 -10   5   6     2561.68     2562.58     40.38 o 
  -9   5   6     4704.48     4805.55     65.44 o 
  -8   5   6     1379.55     1408.59     27.47 o 
  -7   5   6     7535.17     7326.35     70.47 o 
  -6   5   6      119.82      116.10      7.48 o 
  -5   5   6    11651.36    12255.12    216.90 o 
  -4   5   6     1997.77     2057.11     37.16 o 
  -3   5   6     4242.92     4057.80     31.87 o 
  -2   5   6     3652.36     3560.72     39.50 o 
  -1   5   6     1378.48     1259.10     23.18 o 
   0   5   6    11272.30    11882.63     70.33 o 
   1   5   6      440.79      364.38      9.75 o 
   2   5   6     9729.57     9474.77     91.47 o 
   3   5   6       68.69       63.32      5.85 o 
   4   5   6    10189.34    10648.36     59.28 o 
   5   5   6      659.16      651.34     15.22 o 
   6   5   6     5154.15     5170.63     49.54 o 
   7   5   6      994.00     1032.54     21.14 o 
   8   5   6     1206.87     1246.34     27.18 o 
   9   5   6     3476.72     3564.49     46.89 o 
  10   5   6     1498.20     1551.51     33.00 o 
  11   5   6     2203.12     2279.40     62.81 o 
  12   5   6      142.60      105.27     22.98 o 
 -14   6   6      581.05      571.85     36.51 o 
 -13   6   6     2322.72     2374.07     65.25 o 
 -12   6   6      605.60      619.29     33.85 o 
 -11   6   6     2114.07     2146.64     56.40 o 
 -10   6   6     1396.71     1452.76     31.21 o 
  -9   6   6     1042.89     1037.14     25.55 o 
  -8   6   6     5696.63     5698.22     85.02 o 
  -7   6   6       78.74       63.54      8.36 o 
  -6   6   6     3741.46     3808.80     98.70 o 
  -5   6   6        0.22        0.56      3.94 o 
  -4   6   6     8451.24     8779.30     97.57 o 
  -3   6   6     3391.63     3509.90     66.89 o 
  -2   6   6     8135.59     8193.31     86.71 o 
  -1   6   6     6399.95     6707.75     59.84 o 
   0   6   6    16059.74    17286.16     99.66 o 
   1   6   6     4660.15     4423.67     40.16 o 
   2   6   6     1693.47     1629.54     21.25 o 
   3   6   6    13306.13    14012.16    169.02 o 
   4   6   6      796.80      777.97     16.20 o 
   5   6   6     5470.73     5497.37     48.58 o 
   6   6   6      580.05      545.61     15.19 o 
   7   6   6     5079.10     5157.37    111.37 o 
   8   6   6      965.12      876.03     27.04 o 
   9   6   6     2458.09     2613.83     73.16 o 
  10   6   6     1767.72     1820.61     41.90 o 
  11   6   6       72.67       47.67     15.16 o 
  12   6   6     1186.66     1053.54     46.50 o 
 -14   7   6      912.99      900.67     44.42 o 
 -13   7   6        0.42       -0.56     15.25 o 
 -12   7   6     1225.59     1276.82     47.05 o 
 -11   7   6      879.36      867.64     37.89 o 
 -10   7   6      505.50      475.11     22.94 o 
  -9   7   6     1922.83     1889.87     40.66 o 
  -8   7   6      497.52      502.89     17.68 o 
  -7   7   6     2720.69     2595.03     35.66 o 
  -6   7   6      154.70      124.22      8.38 o 
  -5   7   6     5154.64     5221.55     77.80 o 
  -4   7   6      108.70       77.78      8.18 o 
  -3   7   6    13945.38    14777.54    106.81 o 
  -2   7   6      717.70      673.84     14.36 o 
  -1   7   6     1619.80     1453.95     20.27 o 
   0   7   6     7693.12     7973.45     71.07 o 
   1   7   6     2159.39     2172.21     36.80 o 
   2   7   6     5927.33     6045.18     56.84 o 
   3   7   6      798.35      793.50     19.37 o 
   4   7   6     5261.18     5240.58     73.09 o 
   5   7   6       82.59       51.89      8.14 o 
   6   7   6     4771.09     4944.16     66.72 o 
   7   7   6      208.02      198.18     15.77 o 
   8   7   6     1118.93     1132.63     31.42 o 
   9   7   6      957.22      929.88     29.87 o 
  10   7   6     1422.03     1535.17     39.52 o 
  11   7   6     1553.02     1546.49     48.63 o 
  12   7   6       17.23        4.54     14.65 o 
 -13   8   6      832.82      818.85     41.60 o 
 -12   8   6       36.69       33.58     16.09 o 
 -11   8   6     1197.12     1166.84     36.24 o 
 -10   8   6      490.94      460.45     23.19 o 
  -9   8   6     1233.97     1248.93     35.43 o 
  -8   8   6     4447.05     4556.41     62.34 o 
  -7   8   6       57.11       47.32     10.59 o 
  -6   8   6     1540.78     1439.25     28.90 o 
  -5   8   6       19.56       10.45      5.03 o 
  -4   8   6     6756.96     7034.20     49.86 o 
  -3   8   6      564.31      568.29     14.32 o 
  -2   8   6     2483.68     2346.30     27.05 o 
  -1   8   6     1055.46     1016.97     17.92 o 
   0   8   6     2352.84     2439.20     34.03 o 
   1   8   6     3309.57     3432.32     32.02 o 
   2   8   6       61.64       59.26      7.73 o 
   3   8   6     4479.39     4482.57     61.80 o 
   4   8   6      865.55      842.92     21.60 o 
   5   8   6     1519.20     1411.60     30.88 o 
   6   8   6     3905.38     4067.59     59.35 o 
   7   8   6     1599.60     1565.50     36.19 o 
   8   8   6      716.45      656.78     25.25 o 
   9   8   6      997.48     1059.56     32.99 o 
  10   8   6      970.54     1004.42     33.50 o 
  11   8   6      362.42      350.63     24.12 o 
 -13   9   6      314.62      348.44     32.39 o 
 -12   9   6      496.06      492.91     33.02 o 
 -11   9   6      498.75      519.61     26.31 o 
 -10   9   6     1023.62     1028.09     34.10 o 
  -9   9   6     1699.32     1718.67     41.72 o 
  -8   9   6      367.47      359.56     20.57 o 
  -7   9   6     3149.45     3124.06     52.03 o 
  -6   9   6      694.12      698.89     24.98 o 
  -5   9   6     1029.60     1058.45     35.96 o 
  -4   9   6     1672.90     1743.59     30.78 o 
  -3   9   6     5670.33     5701.77     65.38 o 
  -2   9   6     2185.38     2194.48     27.24 o 
  -1   9   6      679.47      679.68     15.52 o 
   0   9   6     1663.77     1614.03     29.77 o 
   1   9   6      562.77      497.65     17.14 o 
   2   9   6     3307.55     3428.95     64.91 o 
   3   9   6       19.46       19.56      7.01 o 
   4   9   6     5385.53     5279.97    102.91 o 
   5   9   6      168.83       99.33     10.78 o 
   6   9   6     3158.20     3275.97     59.40 o 
   7   9   6      342.92      317.14     19.19 o 
   8   9   6     1224.68     1263.32     35.17 o 
   9   9   6     1035.53     1072.05     34.16 o 
  10   9   6      271.65      283.85     22.49 o 
  11   9   6      637.58      562.41     28.32 o 
 -12  10   6      179.10      153.64     24.45 o 
 -11  10   6      156.26      100.11     16.45 o 
 -10  10   6      939.16      943.53     33.89 o 
  -9  10   6      527.36      505.43     25.12 o 
  -8  10   6     1184.13     1147.33     34.88 o 
  -7  10   6       10.47        1.01      9.05 o 
  -6  10   6     2147.13     2110.48     43.34 o 
  -5  10   6       16.48        6.22      7.35 o 
  -4  10   6     1577.17     1592.89     42.74 o 
  -3  10   6     2042.63     2083.00     34.00 o 
  -2  10   6     6782.96     7057.34     80.09 o 
  -1  10   6     2391.07     2410.01     42.74 o 
   0  10   6     1004.65     1016.19     23.50 o 
   1  10   6     3771.00     4078.68     56.26 o 
   2  10   6     2000.25     2140.31     35.07 o 
   3  10   6     3591.91     3755.04     65.12 o 
   4  10   6      186.17      140.06     12.64 o 
   5  10   6     3974.21     4033.77     80.34 o 
   6  10   6      228.35      243.51     18.92 o 
   7  10   6     1092.87     1077.89     32.72 o 
   8  10   6     1109.56     1073.93     33.88 o 
   9  10   6      788.51      755.07     30.09 o 
  10  10   6     1072.32     1068.08     36.41 o 
 -11  11   6      151.47      162.12     20.31 o 
 -10  11   6      598.97      553.54     28.00 o 
  -9  11   6      764.39      758.53     30.95 o 
  -8  11   6      171.16      165.29     18.04 o 
  -7  11   6     3847.99     4028.15     63.73 o 
  -6  11   6      346.58      320.64     21.01 o 
  -5  11   6      970.45     1005.90     38.98 o 
  -4  11   6      428.85      403.16     19.85 o 
  -3  11   6      904.96      846.69     27.72 o 
  -2  11   6       10.73       11.51      8.49 o 
  -1  11   6      388.21      398.54     19.96 o 
   0  11   6     1401.70     1331.32     33.84 o 
   1  11   6      494.17      429.71     20.24 o 
   2  11   6     1101.54     1116.67     26.98 o 
   3  11   6      281.91      199.97     14.68 o 
   4  11   6     1957.20     1875.22     39.95 o 
   5  11   6       55.82       62.28     10.98 o 
   6  11   6      480.60      461.09     22.75 o 
   7  11   6       12.44        9.19     10.55 o 
   8  11   6      900.71      930.23     33.01 o 
   9  11   6      402.94      396.76     25.06 o 
 -10  12   6      506.45      491.22     27.76 o 
  -9  12   6      354.70      351.17     25.78 o 
  -8  12   6       97.90       96.91     15.96 o 
  -7  12   6       56.77       47.48     14.51 o 
  -6  12   6      829.73      809.57     35.20 o 
  -5  12   6       42.73       16.19      9.79 o 
  -4  12   6      182.69      155.28     14.54 o 
  -3  12   6     1766.58     1774.31     55.34 o 
  -2  12   6     5942.84     6299.32     76.39 o 
  -1  12   6      104.48       95.04     14.00 o 
   0  12   6      188.06      177.78     16.93 o 
   1  12   6        3.53        3.89      8.93 o 
   2  12   6      275.38      225.86     18.56 o 
   3  12   6      764.64      697.43     27.11 o 
   4  12   6      184.77      135.54     15.99 o 
   5  12   6     1533.30     1479.69     61.66 o 
   6  12   6       52.93       31.07     11.68 o 
   7  12   6      260.06      243.54     20.66 o 
   8  12   6      715.99      673.84     29.84 o 
  -9  13   6       14.87       15.33     14.95 o 
  -8  13   6      320.59      325.30     29.34 o 
  -7  13   6     1773.92     1750.74     53.82 o 
  -6  13   6       44.13       21.82     13.09 o 
  -5  13   6      338.31      315.31     26.82 o 
  -4  13   6      170.24      156.97     16.97 o 
  -3  13   6      105.31       85.40     14.19 o 
  -2  13   6       12.28       10.73      9.65 o 
  -1  13   6      869.65      841.40     30.66 o 
   0  13   6     2609.89     2641.71     52.35 o 
   1  13   6     1895.94     1949.50     45.74 o 
   2  13   6     1110.79     1158.33     47.42 o 
   3  13   6      245.74      223.74     19.81 o 
   4  13   6     1820.89     1841.87     45.63 o 
   5  13   6        1.48       -2.09     12.69 o 
   6  13   6      449.84      415.54     27.99 o 
   7  13   6       53.96       31.61     16.41 o 
  -8  14   6      562.98      524.72     34.93 o 
  -7  14   6        2.75        7.23     14.46 o 
  -6  14   6      524.07      482.33     31.19 o 
  -5  14   6      261.01      253.73     25.63 o 
  -4  14   6      973.68     1042.96     67.77 o 
  -3  14   6     1388.26     1393.00     40.68 o 
  -2  14   6      406.53      370.54     24.59 o 
  -1  14   6      618.54      644.21     28.76 o 
   0  14   6      343.06      343.72     24.39 o 
   1  14   6      245.99      242.39     21.72 o 
   2  14   6        2.11       -6.72     10.10 o 
   3  14   6      478.51      470.19     25.65 o 
   4  14   6        0.08       -5.68     10.90 o 
   5  14   6      638.08      574.05     32.61 o 
   6  14   6       77.96       69.34     17.57 o 
  -6  15   6        3.57       -6.00     14.59 o 
  -5  15   6      248.82      221.54     28.32 o 
  -4  15   6      236.21      234.32     25.85 o 
  -3  15   6      184.82      188.33     20.58 o 
  -2  15   6      170.21      168.92     19.78 o 
  -1  15   6       87.32       83.38     16.26 o 
   0  15   6      289.14      253.22     22.73 o 
   1  15   6       35.37       28.52     13.34 o 
   2  15   6      134.68      114.37     18.00 o 
   3  15   6       58.24       50.55     14.53 o 
   4  15   6      190.82      139.51     22.37 o 
  -3  16   6        5.69        2.08     13.79 o 
  -2  16   6        3.90       -0.07     12.85 o 
  -1  16   6      135.46      116.77     19.24 o 
   0  16   6      182.48      180.84     22.61 o 
   1  16   6      341.73      343.12     27.41 o 
 -15   1   7        0.07       -2.76     14.22 o 
 -14   1   7        8.75       -6.46     12.81 o 
 -13   1   7       60.40       35.23     14.22 o 
 -12   1   7      125.26      111.13     16.59 o 
 -11   1   7        0.45       -4.73      9.69 o 
 -10   1   7      603.63      596.45     24.96 o 
  -9   1   7       10.37        3.93      8.73 o 
  -8   1   7        0.78        1.45      4.01 o 
  -7   1   7      324.99      308.43      9.94 o 
  -6   1   7    19971.58    22440.70    214.22 o 
  -5   1   7      559.65      594.84     13.07 o 
  -4   1   7      546.47      498.97     10.73 o 
  -3   1   7     1616.67     1616.02     17.56 o 
  -2   1   7        3.80       12.35      2.46 o 
  -1   1   7     1436.96     1316.19     18.52 o 
   0   1   7        0.72        3.10      2.46 o 
   1   1   7       20.78       12.51      3.01 o 
   2   1   7      110.26       99.82      5.06 o 
   3   1   7      345.92      318.52      8.62 o 
   4   1   7      212.54      206.14      7.88 o 
   5   1   7       29.38       22.06      4.99 o 
   6   1   7       15.63        9.15      4.73 o 
   7   1   7      462.31      409.39     13.59 o 
   8   1   7       12.33        5.57      5.95 o 
   9   1   7       22.64        5.75      7.29 o 
  10   1   7        2.33       -3.61      9.23 o 
  11   1   7       60.91       38.14     11.79 o 
  12   1   7      171.17      137.13     17.51 o 
  13   1   7       18.46       14.56     13.76 o 
 -15   2   7       18.01       10.94     14.79 o 
 -14   2   7       38.58       13.76     13.76 o 
 -13   2   7        4.06       -1.30     11.39 o 
 -12   2   7        0.25       -1.50     10.72 o 
 -11   2   7       57.72       42.68     12.34 o 
 -10   2   7      109.74       89.47     13.82 o 
  -9   2   7       13.08       12.31      6.89 o 
  -8   2   7      115.50       78.58      8.79 o 
  -7   2   7      607.32      587.67     12.77 o 
  -6   2   7     1130.20     1152.36     20.19 o 
  -5   2   7     1631.50     1704.58     20.47 o 
  -4   2   7      832.67      816.15     13.77 o 
  -3   2   7       58.23       49.98      4.36 o 
  -2   2   7     1944.45     1815.69     17.90 o 
  -1   2   7     1971.02     1926.46     17.95 o 
   0   2   7      278.09      262.13      8.01 o 
   1   2   7      801.85      786.24     21.76 o 
   2   2   7     2523.05     2777.26     22.96 o 
   3   2   7       64.46       43.86      4.59 o 
   4   2   7      635.27      623.68     13.20 o 
   5   2   7      181.50      168.00      9.59 o 
   6   2   7     1217.67     1146.51     22.88 o 
   7   2   7      195.25      164.55     10.85 o 
   8   2   7       78.03       63.33      8.69 o 
   9   2   7      503.95      449.20     17.70 o 
  10   2   7        1.33        2.59      9.31 o 
  11   2   7      124.55       64.77     13.31 o 
  12   2   7        0.10       -6.32     11.12 o 
  13   2   7       32.43       28.39     16.57 o 
 -15   3   7       39.99       32.75     16.15 o 
 -14   3   7        7.51       -3.25     13.40 o 
 -13   3   7      711.58      659.53     30.19 o 
 -12   3   7        8.66       -4.14     11.00 o 
 -11   3   7       31.96       20.03     10.90 o 
 -10   3   7      425.61      417.64     21.81 o 
  -9   3   7      441.46      420.61     16.57 o 
  -8   3   7       63.04       50.24      7.94 o 
  -7   3   7      433.53      382.63     14.10 o 
  -6   3   7     5220.61     6001.46     81.29 o 
  -5   3   7     1441.63     1429.67     22.73 o 
  -4   3   7     5669.90     6511.98     41.42 o 
  -3   3   7      284.04      260.39      8.00 o 
  -2   3   7      772.58      817.76     12.84 o 
  -1   3   7      470.70      490.45      9.62 o 
   0   3   7     2488.50     2517.61     40.16 o 
   1   3   7        8.72        6.45      2.65 o 
   2   3   7     1034.64      944.14     14.45 o 
   3   3   7      862.08      838.80     14.70 o 
   4   3   7     1363.25     1328.36     19.62 o 
   5   3   7     2370.26     2398.79     27.84 o 
   6   3   7      209.74      178.26      9.72 o 
   7   3   7     5041.14     5034.89     52.36 o 
   8   3   7      542.83      538.50     16.55 o 
   9   3   7        8.66       -2.53      6.62 o 
  10   3   7       22.46       13.39      9.97 o 
  11   3   7      161.31      118.97     15.39 o 
  12   3   7       27.21       19.14     12.46 o 
 -15   4   7      364.15      327.77     32.26 o 
 -14   4   7      120.27       97.56     18.33 o 
 -13   4   7      102.37       98.79     16.76 o 
 -12   4   7        1.54       -3.32     10.75 o 
 -11   4   7      177.86      159.96     16.78 o 
 -10   4   7        1.59       -2.00      8.85 o 
  -9   4   7      187.97      151.82     12.34 o 
  -8   4   7      245.51      213.95     12.70 o 
  -7   4   7       95.50      109.99      9.65 o 
  -6   4   7     1514.04     1602.69     41.31 o 
  -5   4   7       97.39       89.08      6.92 o 
  -4   4   7     3131.39     3295.05     43.90 o 
  -3   4   7      769.65      804.97     14.15 o 
  -2   4   7      593.52      529.60     11.20 o 
  -1   4   7      160.69      146.88      6.29 o 
   0   4   7     1740.54     1899.07     34.70 o 
   1   4   7      811.58      817.02     13.67 o 
   2   4   7       48.98       23.66      4.12 o 
   3   4   7      316.14      286.83      9.48 o 
   4   4   7        3.45        3.32      3.94 o 
   5   4   7     1261.21     1227.61     20.47 o 
   6   4   7     1136.85     1069.16     20.41 o 
   7   4   7        6.33        1.85      5.61 o 
   8   4   7      281.80      237.21     14.34 o 
   9   4   7     1362.08     1318.45     27.28 o 
  10   4   7       55.26       38.20      9.86 o 
  11   4   7       45.91       50.16     12.87 o 
  12   4   7      103.20       64.25     17.72 o 
 -14   5   7      190.26      199.62     25.91 o 
 -13   5   7      563.65      531.92     33.90 o 
 -12   5   7      188.33      176.54     19.23 o 
 -11   5   7       33.15        8.53     10.74 o 
 -10   5   7      676.81      664.51     21.87 o 
  -9   5   7      291.02      272.22     14.84 o 
  -8   5   7      136.54      121.88     10.99 o 
  -7   5   7        9.19        2.40      5.82 o 
  -6   5   7      558.94      481.91     12.91 o 
  -5   5   7       25.91       17.23      5.04 o 
  -4   5   7     1230.08     1176.40     21.23 o 
  -3   5   7       10.10        1.00      3.42 o 
  -2   5   7       17.60        4.45      3.34 o 
  -1   5   7     5342.72     5704.11     44.13 o 
   0   5   7     7029.59     7868.64     76.70 o 
   1   5   7      165.71      124.14      6.90 o 
   2   5   7      191.11      155.14      7.44 o 
   3   5   7      171.28      170.64      8.19 o 
   4   5   7      150.14      115.02      8.03 o 
   5   5   7     2289.03     2241.95     28.16 o 
   6   5   7        0.89       -0.34      4.99 o 
   7   5   7    10192.04    10987.05    111.02 o 
   8   5   7      273.68      243.37     14.92 o 
   9   5   7       99.85       77.68     10.99 o 
  10   5   7      115.01       96.82     14.05 o 
  11   5   7       81.56       55.25     15.99 o 
  12   5   7       42.49       38.82     20.83 o 
 -14   6   7        4.47      -11.09     15.14 o 
 -13   6   7       37.08       19.38     15.84 o 
 -12   6   7       50.71       41.62     15.63 o 
 -11   6   7      278.35      250.71     26.03 o 
 -10   6   7      161.77      151.67     13.61 o 
  -9   6   7      228.97      214.95     14.34 o 
  -8   6   7     5060.68     5390.52     85.29 o 
  -7   6   7      125.08      118.03     10.20 o 
  -6   6   7     1343.34     1328.05     40.57 o 
  -5   6   7      357.13      328.15     11.16 o 
  -4   6   7      532.69      504.49     13.12 o 
  -3   6   7       84.00       87.45      6.95 o 
  -2   6   7     1704.64     1713.11     25.68 o 
  -1   6   7     2389.00     2567.22     26.31 o 
   0   6   7       88.37       45.35      5.26 o 
   1   6   7     3073.90     3240.68     58.01 o 
   2   6   7      174.92      169.23      8.26 o 
   3   6   7     3969.42     4088.02     46.93 o 
   4   6   7     1090.24     1019.52     19.09 o 
   5   6   7     2952.29     2918.89     37.10 o 
   6   6   7        0.29       -7.11      4.98 o 
   7   6   7       24.34       19.31      7.54 o 
   8   6   7      451.93      440.45     20.57 o 
   9   6   7      261.53      215.51     17.78 o 
  10   6   7      316.55      325.17     21.70 o 
  11   6   7        0.64       11.33     13.33 o 
  12   6   7      136.51       88.53     23.44 o 
 -14   7   7      252.85      271.34     30.04 o 
 -13   7   7      269.70      276.99     28.99 o 
 -12   7   7       81.97       64.10     18.03 o 
 -11   7   7       30.68       22.26     13.82 o 
 -10   7   7      245.75      219.41     18.51 o 
  -9   7   7      590.64      541.87     23.22 o 
  -8   7   7      208.22      192.83     13.03 o 
  -7   7   7      632.81      595.31     18.38 o 
  -6   7   7      217.91      191.19     10.16 o 
  -5   7   7     1029.94     1082.39     23.86 o 
  -4   7   7     1228.96     1240.43     30.68 o 
  -3   7   7      563.40      500.68     13.29 o 
  -2   7   7      700.42      596.94     13.92 o 
  -1   7   7        7.86       13.29      4.47 o 
   0   7   7     7151.36     7837.51     66.93 o 
   1   7   7      326.17      312.51     10.60 o 
   2   7   7     2787.48     2999.99     40.40 o 
   3   7   7      160.78      142.89      9.07 o 
   4   7   7      307.41      296.27     13.15 o 
   5   7   7      191.76      183.90     12.47 o 
   6   7   7     3237.25     3353.94     65.72 o 
   7   7   7     1031.41      933.85     28.72 o 
   8   7   7      199.59      189.09     16.46 o 
   9   7   7      176.76      146.44     15.62 o 
  10   7   7       90.38       64.17     13.61 o 
  11   7   7      436.93      401.55     35.69 o 
 -13   8   7      242.57      268.98     28.79 o 
 -12   8   7       83.52       68.13     18.87 o 
 -11   8   7      507.36      475.31     24.52 o 
 -10   8   7      130.19      117.01     15.24 o 
  -9   8   7      190.01      174.96     16.89 o 
  -8   8   7     3265.50     3274.49     53.91 o 
  -7   8   7      792.72      780.64     26.33 o 
  -6   8   7      335.70      297.58     14.44 o 
  -5   8   7       30.16       23.56      5.88 o 
  -4   8   7      569.49      540.53     14.81 o 
  -3   8   7        8.79       -2.21      4.46 o 
  -2   8   7     3186.37     3472.25     48.46 o 
  -1   8   7      321.57      277.25     10.45 o 
   0   8   7      364.01      349.99     11.47 o 
   1   8   7     1264.85     1284.35     20.76 o 
   2   8   7       75.75       62.33      8.39 o 
   3   8   7      282.01      322.31     16.45 o 
   4   8   7     1063.75     1006.99     23.73 o 
   5   8   7     2369.47     2299.16     66.98 o 
   6   8   7       30.78       25.10      7.94 o 
   7   8   7      759.85      779.02     26.85 o 
   8   8   7      275.41      262.85     18.66 o 
   9   8   7      716.09      696.58     27.32 o 
  10   8   7      500.17      504.42     25.25 o 
  11   8   7       82.98       72.51     18.75 o 
 -12   9   7      191.51      206.81     29.34 o 
 -11   9   7        1.05       -5.36     10.82 o 
 -10   9   7      723.20      762.82     30.12 o 
  -9   9   7      113.70      112.54     15.71 o 
  -8   9   7     1170.93     1182.62     34.00 o 
  -7   9   7     1261.45     1279.52     35.40 o 
  -6   9   7       77.67       54.06      9.28 o 
  -5   9   7      849.25      903.90     25.80 o 
  -4   9   7      332.72      281.67     13.99 o 
  -3   9   7     2144.46     2239.74     29.83 o 
  -2   9   7     1468.09     1510.86     23.30 o 
  -1   9   7     1713.46     1700.45     26.13 o 
   0   9   7     1030.79     1054.00     23.37 o 
   1   9   7      905.47      923.33     26.65 o 
   2   9   7     1064.78     1067.70     33.56 o 
   3   9   7      221.15      160.92     12.31 o 
   4   9   7       28.47        4.69      6.88 o 
   5   9   7      709.53      605.51     20.25 o 
   6   9   7      439.22      437.30     18.50 o 
   7   9   7      129.36      119.14     14.43 o 
   8   9   7        1.01        2.08      9.82 o 
   9   9   7      376.84      363.95     22.89 o 
  10   9   7        5.26        2.01     13.86 o 
 -12  10   7      238.41      249.47     28.14 o 
 -11  10   7      183.84      181.83     20.16 o 
 -10  10   7      205.31      209.22     20.51 o 
  -9  10   7       71.65       46.06     12.57 o 
  -8  10   7     1717.57     1703.35     41.94 o 
  -7  10   7      468.37      469.55     22.85 o 
  -6  10   7     1191.53     1210.44     33.71 o 
  -5  10   7      831.26      841.84     23.49 o 
  -4  10   7     2022.53     2121.63     35.66 o 
  -3  10   7     1617.44     1606.25     30.12 o 
  -2  10   7      998.53     1086.04     29.45 o 
  -1  10   7     2813.56     2858.03     38.57 o 
   0  10   7      138.45       80.28      9.78 o 
   1  10   7     1208.89     1242.13     26.90 o 
   2  10   7       14.22        2.47      6.81 o 
   3  10   7      972.81      990.24     30.57 o 
   5  10   7     3384.19     3315.56     57.42 o 
   6  10   7      164.83      123.44     14.83 o 
   7  10   7     1253.29     1304.21     36.05 o 
   8  10   7       58.51       47.97     13.19 o 
   9  10   7       75.22       55.66     14.64 o 
  10  10   7      459.33      456.60     30.64 o 
 -11  11   7      295.84      281.06     24.17 o 
 -10  11   7      123.43      110.02     17.41 o 
  -9  11   7      749.57      743.56     30.82 o 
  -8  11   7       29.04        3.88     10.87 o 
  -7  11   7     1471.21     1517.71     39.91 o 
  -6  11   7      481.11      468.63     23.02 o 
  -5  11   7      448.62      472.47     21.56 o 
  -4  11   7      196.54      191.85     16.65 o 
  -3  11   7      139.18      100.90     13.18 o 
  -2  11   7     3242.81     3687.30     55.88 o 
  -1  11   7      211.84      201.86     16.85 o 
   0  11   7     2518.26     2684.20     48.25 o 
   1  11   7       15.16       13.35      9.03 o 
   2  11   7     2487.30     2597.01     64.56 o 
   3  11   7       85.10       50.77      9.99 o 
   4  11   7      951.01     1099.60     28.44 o 
   5  11   7      723.38      676.46     23.06 o 
   6  11   7      870.25      872.69     30.18 o 
   7  11   7      472.56      444.25     23.48 o 
   8  11   7      830.87      821.43     31.48 o 
   9  11   7      434.57      440.60     31.02 o 
 -10  12   7        6.42        2.68     12.98 o 
  -9  12   7      785.93      783.68     33.02 o 
  -8  12   7      629.94      648.39     33.58 o 
  -7  12   7      289.31      291.48     25.94 o 
  -6  12   7     1449.04     1549.71     48.07 o 
  -5  12   7        7.70        1.62      9.07 o 
  -4  12   7     1765.82     1920.76     68.54 o 
  -3  12   7     1284.30     1207.05     47.74 o 
  -2  12   7     2650.81     2918.78     52.89 o 
  -1  12   7     1730.79     1799.02     41.51 o 
   0  12   7      366.96      364.50     20.50 o 
   1  12   7      446.35      486.93     23.08 o 
   2  12   7      297.63      273.83     19.97 o 
   3  12   7     1073.26     1039.83     42.21 o 
   4  12   7        0.76        0.04      9.79 o 
   5  12   7      868.38      819.83     26.46 o 
   6  12   7      114.00       88.15     14.74 o 
   7  12   7      323.71      375.78     24.42 o 
   8  12   7      976.68     1063.77     36.90 o 
  -9  13   7      166.03      153.66     22.58 o 
  -8  13   7       14.89       -9.83     12.66 o 
  -7  13   7      235.80      244.15     25.67 o 
  -6  13   7       22.52       14.83     12.82 o 
  -5  13   7     1603.34     1692.90     58.30 o 
  -4  13   7        3.29       -0.05     10.11 o 
  -3  13   7      138.52      171.27     17.71 o 
  -2  13   7      487.33      503.75     24.83 o 
  -1  13   7      216.59      261.59     20.88 o 
   0  13   7      607.92      622.73     27.12 o 
   1  13   7      170.01      145.66     16.89 o 
   2  13   7      397.10      399.95     22.63 o 
   3  13   7      124.01      105.07     15.45 o 
   4  13   7      167.48      191.92     19.43 o 
   5  13   7       32.78       21.59     14.04 o 
   6  13   7      309.87      343.87     28.25 o 
   7  13   7       22.57       10.12     15.32 o 
  -8  14   7      976.90     1086.91     46.13 o 
  -7  14   7       70.27       50.72     17.20 o 
  -6  14   7     1753.57     1827.48     57.02 o 
  -5  14   7        0.22       -2.60     13.28 o 
  -4  14   7      404.03      421.42     25.56 o 
  -3  14   7      107.87      101.67     16.06 o 
  -2  14   7      477.26      512.73     25.96 o 
  -1  14   7      739.68      779.44     31.49 o 
   0  14   7      244.98      264.48     21.95 o 
   1  14   7     1342.76     1528.48     63.04 o 
   2  14   7        2.64       -7.31     10.36 o 
   3  14   7      794.61      786.88     31.81 o 
   4  14   7        1.43       -3.70     12.14 o 
   5  14   7      685.28      718.28     36.36 o 
  -6  15   7       83.34       69.83     19.05 o 
  -5  15   7      308.83      318.48     29.52 o 
  -4  15   7        0.54       -1.08     14.20 o 
  -3  15   7      397.10      435.25     27.26 o 
  -2  15   7      778.86      790.65     33.38 o 
  -1  15   7       84.14      110.71     17.57 o 
   0  15   7      259.70      272.17     24.31 o 
   1  15   7       42.79       29.06     13.64 o 
   2  15   7     2397.98     2911.78     75.26 o 
   3  15   7        0.04      -12.12     13.03 o 
  -1  16   7      165.36      207.67     22.82 o 
 -15   0   8      957.26      967.81     55.74 o 
 -14   0   8      658.15      703.74     47.42 o 
 -13   0   8     3541.16     3647.00    117.39 o 
 -12   0   8     1274.59     1289.74     60.60 o 
 -11   0   8      964.42      963.94     45.97 o 
 -10   0   8     2607.31     2698.47     70.26 o 
  -9   0   8      264.16      251.31     24.95 o 
  -8   0   8     5465.18     5503.61    159.41 o 
  -7   0   8       23.89       28.92      7.93 o 
  -6   0   8   106447.29   119866.32    283.36 o 
  -5   0   8      105.40      114.61     12.28 o 
  -3   0   8     1285.88     1114.33     24.09 o 
  -2   0   8     4891.55     4699.15    109.93 o 
  -1   0   8    13656.73    13296.88     97.77 o 
   0   0   8      456.83      388.75     17.76 o 
   1   0   8   127488.23   134923.53    360.48 o 
   2   0   8     1106.93     1017.95     18.54 o 
   3   0   8    15127.99    14735.56    187.79 o 
   4   0   8     1759.80     1736.31     32.90 o 
   5   0   8     9816.55    10444.86    146.29 o 
   6   0   8     2791.54     2983.55     74.77 o 
   7   0   8     2268.56     2267.02     93.58 o 
   8   0   8      957.73     1152.32     37.95 o 
   9   0   8     3424.16     3594.74     61.29 o 
  10   0   8     3650.81     3618.02     66.93 o 
  11   0   8      153.13      113.35     22.64 o 
  12   0   8     1007.53     1013.79     70.13 o 
 -15   1   8      192.05      196.37     23.80 o 
 -14   1   8     1148.20     1150.25     40.48 o 
 -13   1   8     1835.93     1899.63     48.78 o 
 -12   1   8     1754.23     1962.32     47.34 o 
 -11   1   8     2048.45     2120.40     46.47 o 
 -10   1   8      393.81      379.39     20.92 o 
  -9   1   8     3368.71     3440.39     42.49 o 
  -8   1   8       12.12       13.50      4.95 o 
  -7   1   8     3627.37     3515.91     33.02 o 
  -6   1   8     2814.22     2993.60     43.16 o 
  -5   1   8      973.09      773.50     14.48 o 
  -4   1   8     1000.72      848.34     16.48 o 
  -3   1   8     2772.84     2650.77     27.32 o 
  -2   1   8    12098.52    12214.58    187.31 o 
  -1   1   8     3913.18     3853.11     33.47 o 
   0   1   8    25562.40    26551.47    429.04 o 
   1   1   8     5397.68     5928.25     59.73 o 
   3   1   8      259.31      201.18      7.32 o 
   4   1   8     6754.35     6560.58     46.75 o 
   5   1   8     2907.95     2969.03     30.92 o 
   6   1   8     4271.39     4628.44     42.45 o 
   7   1   8     3724.38     4055.63     73.11 o 
   8   1   8      658.31      695.11     18.66 o 
   9   1   8    11653.42    11838.58    109.27 o 
  10   1   8      209.60      171.35     15.03 o 
  11   1   8     3242.36     3528.79     58.55 o 
  12   1   8       26.41       28.52     15.39 o 
 -15   2   8     1384.28     1466.19     47.78 o 
 -14   2   8      348.06      340.01     27.04 o 
 -13   2   8     3167.05     3251.00     62.80 o 
 -12   2   8     1722.49     1833.15     45.83 o 
 -11   2   8      510.26      511.70     24.80 o 
 -10   2   8     3385.38     3273.46     54.02 o 
  -9   2   8        9.18        5.90      6.44 o 
  -8   2   8     4571.18     4285.34     45.46 o 
  -7   2   8      634.66      678.81     14.84 o 
  -6   2   8    70921.47    76459.41    572.53 o 
  -5   2   8     2604.17     2587.37     30.96 o 
  -4   2   8     9695.21     9300.16     84.03 o 
  -3   2   8     2723.43     2640.44     33.01 o 
  -2   2   8     4770.58     4827.91     59.29 o 
  -1   2   8     3695.62     3324.01     37.25 o 
   0   2   8     6325.55     6761.26    192.54 o 
   1   2   8    28906.14    30939.10    422.92 o 
   2   2   8     1138.62     1181.12     15.21 o 
   3   2   8     7847.47     7629.98     74.19 o 
   4   2   8      407.79      357.24     10.71 o 
   5   2   8     8944.52     9415.19     55.09 o 
   6   2   8      989.64      990.76     23.24 o 
   7   2   8    10493.17    11364.14    142.21 o 
   8   2   8     2133.15     2400.94     37.90 o 
   9   2   8     2640.79     2678.28     41.63 o 
  10   2   8     3335.63     3427.19     70.30 o 
  11   2   8       29.08       15.20     11.30 o 
  12   2   8      859.66      847.82     37.68 o 
 -15   3   8      141.50      121.15     20.41 o 
 -14   3   8     1589.87     1652.32     67.11 o 
 -13   3   8     1011.08     1040.63     37.10 o 
 -12   3   8     2721.54     3022.25     67.77 o 
 -11   3   8       53.97       35.99     11.70 o 
 -10   3   8     1042.74     1092.55     32.47 o 
  -9   3   8     2100.64     2087.51     34.36 o 
  -8   3   8     1073.22     1055.73     23.90 o 
  -7   3   8    12374.65    13075.61    190.29 o 
  -6   3   8       15.37       14.07      5.15 o 
  -5   3   8     2891.86     2763.07     44.54 o 
  -4   3   8     5564.14     5439.31     51.88 o 
  -3   3   8     3978.74     3990.98     46.08 o 
  -2   3   8     3954.55     3591.09     46.82 o 
   0   3   8    14140.23    14471.42    121.84 o 
   1   3   8      170.29      153.23      6.23 o 
   2   3   8    13010.08    12310.74    203.09 o 
   3   3   8       49.17       36.35      4.83 o 
   4   3   8    14067.53    13993.04    108.83 o 
   5   3   8     1827.43     1980.95     26.05 o 
   6   3   8      255.28      214.08     10.50 o 
   7   3   8     5467.73     6015.04     58.71 o 
   8   3   8     2186.77     2339.42     33.55 o 
   9   3   8     9405.93     9402.50    101.25 o 
  10   3   8      244.54      248.15     18.67 o 
  11   3   8     2088.21     2179.03     54.86 o 
  12   3   8        4.10       -6.38     13.75 o 
 -14   4   8      461.97      457.05     28.41 o 
 -13   4   8     2989.19     3087.45     61.30 o 
 -12   4   8     3136.51     3504.42     62.32 o 
 -11   4   8      350.39      375.01     22.41 o 
 -10   4   8     5983.04     6289.50     74.24 o 
  -9   4   8        0.59        1.56      6.60 o 
  -8   4   8     6901.47     6751.74    114.92 o 
  -7   4   8        8.92        6.75      4.76 o 
  -6   4   8    15248.42    15800.25    194.42 o 
  -5   4   8      453.19      462.34     12.35 o 
  -4   4   8    13974.33    14221.79    105.31 o 
  -3   4   8     1829.64     1760.68     21.25 o 
  -2   4   8     3684.96     3471.61     46.81 o 
  -1   4   8     9136.05     9128.97    124.71 o 
   0   4   8     2620.32     2645.41     28.81 o 
   1   4   8    24868.88    26412.22    162.33 o 
   2   4   8        9.05        7.09      3.67 o 
   3   4   8    23452.13    24345.45    122.93 o 
   4   4   8        2.06        0.95      4.13 o 
   5   4   8     4461.43     4654.62     40.72 o 
   6   4   8      254.83      250.69     11.46 o 
   7   4   8     9612.66    10435.32     67.09 o 
   8   4   8     3602.98     3901.58     61.25 o 
   9   4   8     1419.26     1428.88     31.33 o 
  10   4   8     3010.91     3203.24     47.88 o 
  11   4   8        7.96       -3.78     13.07 o 
  12   4   8     1138.97     1192.54     55.23 o 
 -14   5   8     1053.02     1032.12     46.48 o 
 -13   5   8      906.93      954.22     43.11 o 
 -12   5   8      967.57      963.89     33.80 o 
 -11   5   8      687.97      693.31     28.04 o 
 -10   5   8       96.77       90.15     11.72 o 
  -9   5   8     1394.68     1357.04     35.68 o 
  -8   5   8        4.85        1.91      6.33 o 
  -7   5   8     4414.09     4546.73     97.25 o 
  -6   5   8     2006.50     2072.45     47.99 o 
  -5   5   8     4044.05     4091.14     93.14 o 
  -4   5   8     7645.59     8179.41     99.03 o 
  -3   5   8     3820.14     3986.96     37.38 o 
  -2   5   8     3205.22     2878.74     27.42 o 
   0   5   8     8991.37     9026.03    124.76 o 
   1   5   8     1442.72     1594.39     21.90 o 
   2   5   8    12006.23    12127.77    144.02 o 
   3   5   8     1294.97     1250.15     19.89 o 
   4   5   8     1058.32     1009.78     18.91 o 
   5   5   8     1422.19     1453.72     23.61 o 
   6   5   8       79.19       65.13      7.74 o 
   7   5   8     2265.08     2460.68     33.65 o 
   8   5   8     2607.81     2830.75     41.64 o 
   9   5   8     4630.09     4762.91     56.39 o 
  10   5   8      290.53      276.98     29.58 o 
  11   5   8     1567.23     1532.44     58.74 o 
  12   5   8       10.45       -5.23     18.45 o 
 -14   6   8      662.18      676.47     39.04 o 
 -13   6   8     2037.32     2125.59     62.60 o 
 -12   6   8      612.25      592.29     33.67 o 
 -11   6   8      287.37      279.45     25.92 o 
 -10   6   8     1806.13     1740.45     40.38 o 
  -9   6   8        0.48        0.42      6.85 o 
  -8   6   8     7440.28     7521.92     67.76 o 
  -7   6   8      234.67      213.15     12.63 o 
  -6   6   8     5792.31     5676.15     88.26 o 
  -5   6   8     1126.98     1183.41     20.51 o 
  -4   6   8    10334.60    10895.17    157.20 o 
  -3   6   8      780.97      620.51     14.36 o 
  -2   6   8     5040.44     5236.21     50.85 o 
  -1   6   8     1880.33     1719.66     22.29 o 
   0   6   8      433.65      407.93     11.48 o 
   1   6   8    11831.66    12285.49    179.70 o 
   2   6   8      464.87      419.68     12.20 o 
   3   6   8    21079.51    22096.48    268.43 o 
   4   6   8      168.45      152.07      9.43 o 
   5   6   8     4608.58     4556.48     58.60 o 
   6   6   8     4120.45     4449.31     54.61 o 
   7   6   8     2292.60     2330.87     51.44 o 
   8   6   8     4140.03     4503.25     61.00 o 
   9   6   8      852.22      861.14     29.02 o 
  10   6   8     2594.16     2745.74     63.75 o 
  11   6   8      107.56      109.72     23.98 o 
 -13   7   8      403.05      429.75     33.64 o 
 -12   7   8      767.14      803.12     38.89 o 
 -11   7   8      677.00      730.76     35.77 o 
 -10   7   8      849.89      911.08     30.57 o 
  -9   7   8      517.62      464.42     22.21 o 
  -8   7   8      967.71      958.35     23.99 o 
  -7   7   8     3010.55     2967.21     39.54 o 
  -6   7   8        2.31        1.78      5.12 o 
  -5   7   8     7434.07     7858.21    101.16 o 
  -4   7   8     1717.73     1784.30     25.00 o 
  -3   7   8     1398.86     1333.34     21.70 o 
  -2   7   8     3593.88     3696.63     38.23 o 
  -1   7   8        3.59       -1.90      4.01 o 
   0   7   8     7110.68     7289.98     61.76 o 
   1   7   8      710.52      706.30     15.77 o 
   2   7   8    10384.97    10580.93    166.44 o 
   3   7   8      572.23      528.06     14.58 o 
   4   7   8       39.15       17.81      6.39 o 
   5   7   8      343.48      347.48     15.02 o 
   6   7   8     3132.57     3248.24     60.26 o 
   7   7   8     2890.40     3075.61     49.91 o 
   8   7   8      775.64      767.29     27.05 o 
   9   7   8     2729.00     2798.88     51.69 o 
  10   7   8      174.72      144.91     20.23 o 
  11   7   8      875.51      677.65     43.62 o 
 -13   8   8      270.67      222.89     26.70 o 
 -12   8   8      624.05      674.65     36.63 o 
 -11   8   8      683.97      667.31     34.90 o 
 -10   8   8     3635.54     3817.17     61.99 o 
  -9   8   8      759.53      786.12     28.55 o 
  -8   8   8     8718.74     9010.71     93.24 o 
  -7   8   8      391.35      366.46     19.54 o 
  -6   8   8     3254.21     3183.42     53.60 o 
  -5   8   8      974.48      961.83     19.85 o 
  -4   8   8     6024.36     6238.07     74.48 o 
  -3   8   8      855.67      779.28     17.19 o 
  -2   8   8     2066.94     2109.12     29.43 o 
  -1   8   8     2829.89     2692.35     30.47 o 
   0   8   8     3034.36     3192.28     33.43 o 
   1   8   8     5334.14     5518.08     67.24 o 
   2   8   8     1132.27     1064.34     25.94 o 
   3   8   8     5868.90     5878.22     94.50 o 
   4   8   8     1372.72     1413.14     36.14 o 
   5   8   8     6092.50     6079.35     77.40 o 
   6   8   8      542.94      546.90     19.82 o 
   7   8   8     2196.41     2247.61     44.35 o 
   8   8   8      473.67      396.53     20.81 o 
   9   8   8      206.19      179.90     22.46 o 
  10   8   8     1261.23     1175.92     43.24 o 
 -12   9   8      402.30      413.81     33.52 o 
 -11   9   8      345.10      337.45     23.88 o 
 -10   9   8        0.60        0.65     10.27 o 
  -9   9   8      125.92      120.92     15.76 o 
  -8   9   8      207.14      167.35     16.64 o 
  -7   9   8     1853.47     1836.20     40.78 o 
  -6   9   8       62.44       40.41     10.11 o 
  -5   9   8     3315.19     3367.40     47.16 o 
  -4   9   8      873.86      822.13     22.04 o 
  -3   9   8      253.83      227.91     11.22 o 
  -2   9   8      720.97      745.49     17.48 o 
  -1   9   8      374.28      368.32     12.69 o 
   0   9   8     4132.39     4263.84     48.51 o 
   1   9   8       73.41       43.31      8.14 o 
   2   9   8     7155.74     7322.32     63.30 o 
   3   9   8      510.76      523.53     21.56 o 
   4   9   8       50.04       65.25      9.58 o 
   5   9   8      527.20      526.66     19.24 o 
   6   9   8     1128.94     1132.47     28.71 o 
   7   9   8     3228.54     3415.01     73.93 o 
   8   9   8      356.29      350.52     21.28 o 
   9   9   8     1572.38     1563.55     48.82 o 
  10   9   8       25.73        9.80     15.44 o 
 -12  10   8      123.79      121.48     23.04 o 
 -11  10   8      517.31      510.17     27.53 o 
 -10  10   8      703.27      678.58     29.56 o 
  -9  10   8      170.54      177.93     18.11 o 
  -8  10   8     2926.16     2887.33     53.96 o 
  -7  10   8       38.13       24.44     10.30 o 
  -6  10   8      242.57      236.62     17.91 o 
  -5  10   8      103.14      105.78     11.66 o 
  -4  10   8     5047.39     5109.25     62.71 o 
  -3  10   8     2195.43     2250.78     37.74 o 
  -2  10   8      529.09      521.42     21.45 o 
  -1  10   8     4914.81     4883.09     94.51 o 
   0  10   8      221.52      200.30     13.24 o 
   1  10   8     2496.16     2592.95     39.02 o 
   2  10   8      336.92      286.38     15.09 o 
   3  10   8     2307.71     2169.56     65.57 o 
   4  10   8     2020.06     1965.53     36.35 o 
   5  10   8     1099.81     1079.46     27.99 o 
   6  10   8      710.60      658.62     26.24 o 
   7  10   8     1505.20     1522.71     55.63 o 
   8  10   8     1487.92     1508.90     48.09 o 
   9  10   8       64.44       45.61     16.43 o 
 -11  11   8      637.77      648.94     31.52 o 
 -10  11   8       17.36       23.50     13.42 o 
  -9  11   8      676.67      688.99     29.92 o 
  -8  11   8       19.51       10.92     11.27 o 
  -7  11   8      984.55      936.63     32.00 o 
  -6  11   8      114.40      103.19     14.33 o 
  -5  11   8     1394.12     1413.42     42.25 o 
  -4  11   8      483.53      478.36     22.05 o 
  -3  11   8        6.80        2.21      8.51 o 
  -2  11   8       61.73       65.26     11.96 o 
  -1  11   8      358.81      356.30     19.38 o 
   0  11   8     1066.81     1086.08     31.25 o 
   1  11   8      785.76      687.85     22.00 o 
   2  11   8     2021.80     1986.77     36.74 o 
   3  11   8       29.00       16.13      8.60 o 
   4  11   8     1232.13     1339.41     31.66 o 
   5  11   8      217.35      228.55     16.97 o 
   6  11   8      628.06      568.68     25.42 o 
   7  11   8     1001.34      968.66     39.01 o 
   8  11   8      330.07      354.36     28.99 o 
 -10  12   8      268.51      246.10     23.33 o 
  -9  12   8       66.23       56.24     15.40 o 
  -8  12   8     3416.08     3432.51     73.34 o 
  -7  12   8      235.05      204.70     22.63 o 
  -6  12   8     1044.56     1066.44     40.29 o 
  -5  12   8       29.00       15.37     12.27 o 
  -4  12   8     3575.67     3751.49    101.77 o 
  -3  12   8     1264.82     1329.43     36.57 o 
  -2  12   8     1249.36     1363.08     36.78 o 
  -1  12   8     2452.98     2388.75     50.94 o 
   0  12   8      208.52      194.15     17.78 o 
   1  12   8      756.41      760.02     28.52 o 
   2  12   8      446.34      408.08     22.31 o 
   3  12   8     3131.09     3194.43     56.35 o 
   4  12   8       29.22       21.25     11.02 o 
   5  12   8      273.64      291.89     21.08 o 
   6  12   8      157.52      129.32     17.09 o 
   7  12   8      400.78      342.27     27.45 o 
  -9  13   8      464.59      451.05     31.94 o 
  -8  13   8        8.93       10.07     14.61 o 
  -7  13   8       53.71       29.15     15.08 o 
  -6  13   8      121.60      110.21     19.27 o 
  -5  13   8      583.48      527.70     30.52 o 
  -4  13   8       64.48       45.13     12.57 o 
  -3  13   8       32.70       36.50     11.85 o 
  -2  13   8      588.41      540.21     25.74 o 
  -1  13   8      102.93       93.53     15.23 o 
   0  13   8      206.91      187.29     18.19 o 
   1  13   8        1.38       -5.25     10.13 o 
   2  13   8      624.01      590.46     26.78 o 
   3  13   8      502.88      491.01     25.20 o 
   4  13   8      580.97      555.75     26.94 o 
   5  13   8      652.67      624.34     41.23 o 
   6  13   8      668.00      632.30     42.79 o 
  -7  14   8       50.00       35.94     16.38 o 
  -6  14   8      314.17      295.32     24.33 o 
  -5  14   8      171.34      157.10     22.23 o 
  -4  14   8      157.40      119.51     17.24 o 
  -3  14   8      413.57      389.65     24.85 o 
  -2  14   8      242.51      263.86     22.39 o 
  -1  14   8      896.63      916.64     34.06 o 
   0  14   8       28.97       16.82     12.25 o 
   1  14   8      310.51      300.26     23.51 o 
   2  14   8       40.25       37.55     13.70 o 
   3  14   8      611.81      547.26     27.65 o 
   4  14   8      363.10      374.53     31.35 o 
   5  14   8      337.11      313.98     35.84 o 
  -5  15   8      349.07      339.75     30.62 o 
  -4  15   8        5.40      -13.19     14.37 o 
  -3  15   8      141.68      144.30     18.92 o 
  -2  15   8      464.45      440.26     27.49 o 
  -1  15   8      122.68      112.84     17.71 o 
   0  15   8      362.66      341.76     25.93 o 
   1  15   8      392.13      462.76     27.74 o 
   2  15   8      227.04      188.78     21.38 o 
   3  15   8       59.84       39.12     17.04 o 
 -15   1   9       11.38       -2.95     14.79 o 
 -14   1   9        1.60       -6.56     13.14 o 
 -13   1   9       17.04        7.57     12.94 o 
 -12   1   9      141.66      127.47     17.15 o 
 -11   1   9       92.85       84.22     14.51 o 
 -10   1   9      402.80      361.50     20.09 o 
  -9   1   9       16.54        9.23      7.00 o 
  -8   1   9       96.50       81.55      7.73 o 
  -7   1   9      183.46      189.51      9.58 o 
  -6   1   9     1772.01     1711.94     22.97 o 
  -5   1   9      105.71       70.16      6.12 o 
  -4   1   9     3287.55     3428.44     32.80 o 
  -3   1   9      622.52      607.47     11.73 o 
  -2   1   9      136.33      125.52      5.47 o 
  -1   1   9     2270.23     2190.56     23.16 o 
   0   1   9      198.39      163.74      6.87 o 
   1   1   9      233.23      206.48      8.07 o 
   2   1   9       81.92       68.53      4.67 o 
   3   1   9      291.63      270.26      8.42 o 
   4   1   9        4.45        1.90      3.78 o 
   5   1   9      487.27      445.39     15.79 o 
   6   1   9      778.28      696.63     17.04 o 
   7   1   9      404.23      374.58     13.71 o 
   8   1   9       65.38       46.59      8.18 o 
   9   1   9      308.38      294.15     18.53 o 
  10   1   9       74.13       60.30     14.54 o 
  11   1   9      145.06       86.40     27.82 o 
  12   1   9        0.32       -2.45     16.43 o 
 -15   2   9        5.66       -1.13     15.38 o 
 -14   2   9       78.60       54.77     16.26 o 
 -13   2   9       22.61       14.50     12.56 o 
 -12   2   9        6.73        0.30     11.11 o 
 -11   2   9      285.89      294.93     21.40 o 
 -10   2   9        0.14       -0.70      8.91 o 
  -9   2   9     1293.13     1292.52     27.24 o 
  -8   2   9      119.22      101.26     10.40 o 
  -7   2   9     1097.22     1141.02     19.62 o 
  -6   2   9      143.10      128.85      7.80 o 
  -5   2   9      129.80      135.20      7.89 o 
  -4   2   9     4720.53     5013.09     58.18 o 
  -3   2   9     2787.90     2875.15     25.69 o 
  -2   2   9      794.08      707.57     13.47 o 
  -1   2   9     1520.84     1535.27     20.29 o 
   0   2   9     3045.99     3324.02     65.62 o 
   1   2   9      213.84      215.20      8.67 o 
   2   2   9     1284.89     1330.36     17.36 o 
   3   2   9      160.08      135.47     10.19 o 
   4   2   9      680.41      612.79     13.96 o 
   5   2   9       12.99        7.05      4.60 o 
   6   2   9     2060.18     1959.57     35.85 o 
   7   2   9       59.47       44.92      7.48 o 
   8   2   9      279.38      249.48     13.79 o 
   9   2   9       56.86       27.16      9.14 o 
  10   2   9        4.98       -5.54     11.43 o 
  11   2   9       35.82       23.93     17.69 o 
  12   2   9       18.15       -0.39     18.11 o 
 -15   3   9        2.84       -4.46     14.48 o 
 -14   3   9      107.17       88.31     17.53 o 
 -13   3   9      119.25      107.07     17.50 o 
 -12   3   9      344.06      346.78     23.77 o 
 -11   3   9      117.25       91.86     14.94 o 
 -10   3   9       77.55       61.48     12.29 o 
  -9   3   9      112.68      104.80     11.16 o 
  -8   3   9     1305.15     1310.05     26.70 o 
  -7   3   9       12.91        9.82      5.07 o 
  -6   3   9     3724.60     3971.03     35.34 o 
  -5   3   9        2.45       -0.92      3.98 o 
  -4   3   9      747.42      781.42     14.97 o 
  -3   3   9       52.52       49.09      4.72 o 
  -2   3   9      912.07      961.18     14.84 o 
  -1   3   9      254.10      217.87      7.26 o 
   0   3   9      419.70      381.56      8.82 o 
   1   3   9     5288.70     5951.07     87.87 o 
   2   3   9      568.12      528.46     11.47 o 
   3   3   9     1169.23     1164.85     17.93 o 
   4   3   9       19.96       10.83      4.63 o 
   5   3   9      502.32      443.32     13.39 o 
   6   3   9       68.76       52.58      7.39 o 
   7   3   9       75.93       62.85      8.41 o 
   8   3   9      310.89      226.07     13.42 o 
   9   3   9       43.37       30.66     10.31 o 
  10   3   9       91.82       74.73     15.47 o 
  11   3   9       23.40        2.29     15.09 o 
  12   3   9        2.18       -9.42     16.43 o 
 -14   4   9        2.01       -0.48     13.60 o 
 -13   4   9       30.48       13.47     12.56 o 
 -12   4   9       89.65       70.52     14.99 o 
 -11   4   9      133.23      115.26     15.27 o 
 -10   4   9      731.39      716.44     26.80 o 
  -9   4   9      570.17      583.30     21.33 o 
  -8   4   9     1048.91     1018.47     24.25 o 
  -7   4   9      164.35      188.18     19.59 o 
  -6   4   9      482.68      455.35     13.16 o 
  -5   4   9        3.36        1.83      4.23 o 
  -4   4   9     3673.10     3821.24     33.21 o 
  -3   4   9     1659.65     1764.98     21.88 o 
  -2   4   9      345.41      380.59     10.24 o 
  -1   4   9       30.69       15.69      3.76 o 
   0   4   9      353.60      345.36      9.41 o 
   1   4   9      424.65      396.05     10.86 o 
   2   4   9      609.78      541.01     12.51 o 
   3   4   9     3044.14     3036.63     30.07 o 
   4   4   9      730.32      698.99     15.86 o 
   5   4   9      165.43      132.79      9.37 o 
   6   4   9       32.40       18.44      6.28 o 
   7   4   9      273.15      284.24     13.11 o 
   8   4   9      623.37      561.44     19.90 o 
   9   4   9       65.53       34.95     10.72 o 
  10   4   9      509.05      475.85     21.43 o 
  11   4   9       93.43       71.65     19.94 o 
  12   4   9       92.55       44.21     30.49 o 
 -14   5   9      106.78       98.51     21.06 o 
 -13   5   9      322.72      347.05     25.48 o 
 -12   5   9      351.18      308.80     23.24 o 
 -11   5   9      207.91      191.17     18.14 o 
 -10   5   9       94.06       81.90     11.07 o 
  -9   5   9      442.02      419.40     17.37 o 
  -8   5   9       11.49        8.41      6.42 o 
  -7   5   9       61.77       56.81      7.23 o 
  -6   5   9      445.52      456.95     14.38 o 
  -5   5   9      837.53      794.55     16.77 o 
  -4   5   9      357.82      293.52     10.73 o 
  -3   5   9     2170.81     2074.61     29.60 o 
  -2   5   9     2348.86     2427.99     26.05 o 
  -1   5   9        3.55        1.35      3.44 o 
   0   5   9      337.76      328.02     10.14 o 
   1   5   9     1611.28     1541.15     28.37 o 
   2   5   9     1350.21     1292.10     25.96 o 
   3   5   9      774.88      726.94     15.80 o 
   4   5   9      480.48      439.05     13.27 o 
   5   5   9     1818.91     1853.97     27.29 o 
   6   5   9      319.54      283.24     12.74 o 
   7   5   9      138.51      110.88     10.36 o 
   8   5   9      918.12      973.72     25.78 o 
   9   5   9      320.75      320.97     24.21 o 
  10   5   9       22.02       19.55     13.40 o 
  11   5   9      258.84      199.85     28.83 o 
 -14   6   9       23.88       14.09     16.66 o 
 -13   6   9        3.01        0.09     15.15 o 
 -12   6   9        0.49       -4.41     12.93 o 
 -11   6   9       30.43       18.78     10.90 o 
 -10   6   9      254.90      232.92     16.02 o 
  -9   6   9       66.69       57.76      9.87 o 
  -8   6   9      874.63      819.27     22.40 o 
  -7   6   9       46.23       25.13      6.98 o 
  -6   6   9      620.10      577.10     15.43 o 
  -5   6   9      974.87     1000.67     19.40 o 
  -4   6   9     2115.79     2219.83     35.28 o 
  -3   6   9     2335.98     2337.91     27.48 o 
  -2   6   9      385.25      377.34     11.41 o 
  -1   6   9     1713.41     1667.34     22.68 o 
   0   6   9      114.25       80.66      6.81 o 
   1   6   9     1688.37     1799.00     42.44 o 
   2   6   9       75.74       59.71      6.71 o 
   3   6   9     6325.21     6439.45     76.07 o 
   4   6   9      198.54      182.95     10.42 o 
   5   6   9      109.98       88.67      8.67 o 
   6   6   9      558.19      576.57     17.08 o 
   7   6   9      287.29      283.10     15.92 o 
   8   6   9       13.13        6.75     11.11 o 
   9   6   9      142.97      129.05     18.61 o 
  10   6   9      383.04      381.68     27.57 o 
  11   6   9        1.76      -15.03     17.15 o 
 -13   7   9       93.27      109.54     22.10 o 
 -12   7   9      637.85      619.70     34.75 o 
 -11   7   9      723.41      731.77     35.57 o 
 -10   7   9      230.82      208.59     18.35 o 
  -9   7   9       12.57        2.77      9.32 o 
  -8   7   9       14.61        2.36      6.92 o 
  -7   7   9      665.71      659.70     19.87 o 
  -6   7   9        2.24        0.86      5.21 o 
  -5   7   9      266.43      243.26     11.32 o 
  -4   7   9       13.74        6.76      5.13 o 
  -3   7   9       49.51       39.35      6.18 o 
  -2   7   9      715.59      691.02     15.77 o 
  -1   7   9       21.34       16.33      5.16 o 
   0   7   9     1554.36     1545.33     23.03 o 
   1   7   9       26.59       18.26      5.38 o 
   2   7   9      189.34      173.75      9.68 o 
   3   7   9     3532.83     3670.73     43.63 o 
   4   7   9      480.59      397.47     15.62 o 
   5   7   9     1343.35     1338.51     28.04 o 
   6   7   9        2.14        0.54      7.05 o 
   7   7   9      566.12      546.85     22.66 o 
   8   7   9      255.49      217.66     21.75 o 
   9   7   9      721.34      705.22     32.85 o 
  10   7   9      428.13      430.06     27.93 o 
 -13   8   9      235.36      244.43     28.15 o 
 -12   8   9       55.68       46.32     17.32 o 
 -11   8   9       37.79       36.22     15.54 o 
 -10   8   9      518.23      500.88     24.64 o 
  -9   8   9      208.25      188.58     17.42 o 
  -8   8   9     2561.04     2659.71     48.97 o 
  -7   8   9      227.60      216.77     16.98 o 
  -6   8   9      760.29      796.26     20.81 o 
  -5   8   9      125.46       87.85      8.66 o 
  -4   8   9     2045.74     2079.98     34.15 o 
  -3   8   9     1034.78     1052.68     20.37 o 
  -2   8   9      853.67      852.63     18.14 o 
  -1   8   9       41.07       33.44      6.07 o 
   0   8   9       88.87       60.04      7.15 o 
   1   8   9      875.95      928.89     19.24 o 
   2   8   9        3.89        1.43      6.20 o 
   3   8   9     7318.96     7568.57     86.83 o 
   4   8   9      360.90      358.02     15.91 o 
   5   8   9      501.79      519.76     18.97 o 
   6   8   9      634.99      617.14     21.08 o 
   7   8   9      958.35      942.77     35.77 o 
   8   8   9      127.47       94.28     17.13 o 
   9   8   9      275.92      332.26     27.13 o 
  10   8   9      368.68      356.10     29.09 o 
 -12   9   9      323.21      283.06     29.26 o 
 -11   9   9      488.27      456.04     25.30 o 
 -10   9   9      389.61      358.66     23.35 o 
  -9   9   9        6.61        8.73      9.99 o 
  -8   9   9       97.17       74.04     13.06 o 
  -7   9   9     4716.28     5041.07     66.27 o 
  -6   9   9      767.75      763.26     26.13 o 
  -5   9   9     1220.98     1296.66     28.05 o 
  -4   9   9      594.79      619.66     19.58 o 
  -3   9   9      484.03      454.78     14.49 o 
  -2   9   9     1405.92     1488.20     24.55 o 
  -1   9   9      214.52      173.13     12.21 o 
   0   9   9     3135.96     3270.44     41.77 o 
   1   9   9       13.43        6.59      6.60 o 
   2   9   9     2946.14     3171.90     42.65 o 
   3   9   9      180.46      162.86     12.83 o 
   4   9   9      326.95      350.03     16.31 o 
   5   9   9      594.44      600.98     21.00 o 
   6   9   9      249.60      257.28     16.50 o 
   7   9   9      629.41      569.66     29.30 o 
   8   9   9       61.16       52.85     15.40 o 
   9   9   9      169.07      136.27     20.52 o 
 -12  10   9      201.18      202.98     26.44 o 
 -11  10   9        9.81        8.86     13.42 o 
 -10  10   9      497.67      520.29     26.55 o 
  -9  10   9      390.79      368.44     22.62 o 
  -8  10   9     1133.24     1166.14     35.52 o 
  -7  10   9      295.44      293.07     20.64 o 
  -6  10   9      488.15      474.21     22.38 o 
  -5  10   9      271.73      228.30     15.07 o 
  -4  10   9      636.01      646.62     20.84 o 
  -3  10   9      625.50      609.00     23.04 o 
  -2  10   9      172.78      106.25     13.00 o 
  -1  10   9     2701.10     2767.32     39.69 o 
   0  10   9      126.76       94.31     10.59 o 
   1  10   9      715.77      690.21     21.29 o 
   2  10   9      172.13      119.92     11.79 o 
   3  10   9      783.90      759.52     28.70 o 
   4  10   9      194.69      163.01     13.79 o 
   5  10   9     1335.01     1443.00     37.19 o 
   6  10   9      139.74      112.14     17.91 o 
   7  10   9      534.71      525.88     29.46 o 
   8  10   9     1035.99     1054.19     44.20 o 
   9  10   9      141.23      100.87     20.23 o 
 -11  11   9       52.33       63.55     16.45 o 
 -10  11   9      549.85      506.14     27.40 o 
  -9  11   9        3.28        4.14     11.54 o 
  -8  11   9        1.30        2.13     10.79 o 
  -7  11   9      344.18      327.12     22.18 o 
  -6  11   9       16.67       11.61      9.73 o 
  -5  11   9      499.28      499.35     28.39 o 
  -4  11   9      216.31      234.68     18.27 o 
  -3  11   9      428.14      442.03     21.19 o 
  -2  11   9      223.08      235.78     17.38 o 
  -1  11   9      404.36      361.11     19.67 o 
   0  11   9      448.07      421.26     20.74 o 
   1  11   9        3.57       -1.41      7.48 o 
   2  11   9      468.39      451.12     19.12 o 
   3  11   9      123.70      105.33     12.70 o 
   4  11   9      264.25      314.84     20.44 o 
   5  11   9      189.19      169.39     17.12 o 
   6  11   9       61.41       42.77     15.34 o 
   7  11   9      615.76      619.26     32.95 o 
   8  11   9       56.22       42.84     16.47 o 
 -10  12   9      536.97      529.31     28.92 o 
  -9  12   9      431.98      396.62     29.15 o 
  -8  12   9     2006.94     2065.60     57.77 o 
  -7  12   9       14.72       -0.35     12.56 o 
  -6  12   9     1660.74     1790.18     51.60 o 
  -5  12   9      725.92      756.17     34.24 o 
  -4  12   9     1090.99     1230.21     35.33 o 
  -3  12   9      574.29      606.25     25.85 o 
  -2  12   9      157.85       91.02     13.89 o 
  -1  12   9     2768.64     2956.61     57.39 o 
   0  12   9       41.03       27.76     10.64 o 
   1  12   9     1545.74     1669.81     55.56 o 
   2  12   9       40.94       31.98     11.47 o 
   3  12   9     1310.39     1423.93     38.80 o 
   4  12   9      127.92      118.47     16.06 o 
   5  12   9     1718.31     1935.76     67.83 o 
   6  12   9       61.79       44.82     15.97 o 
   7  12   9       54.96       49.25     16.84 o 
  -9  13   9      592.47      612.16     35.33 o 
  -8  13   9       91.40       84.55     18.90 o 
  -7  13   9       74.00       77.57     18.29 o 
  -6  13   9        5.74        9.98     13.32 o 
  -5  13   9     1979.16     2177.29     58.11 o 
  -4  13   9      190.81      192.86     18.75 o 
  -3  13   9      263.94      287.44     22.20 o 
  -2  13   9      261.62      295.14     25.76 o 
  -1  13   9      649.86      645.39     27.87 o 
   0  13   9     1320.71     1389.90     39.17 o 
   1  13   9      136.37      111.17     16.24 o 
   2  13   9      742.10      820.77     31.37 o 
   3  13   9       13.66        0.12     12.75 o 
   4  13   9     1340.29     1447.72     48.21 o 
   5  13   9      163.13      104.99     23.70 o 
   6  13   9       66.47       57.52     21.00 o 
  -7  14   9       98.68       64.10     19.32 o 
  -6  14   9      271.12      281.60     28.08 o 
  -5  14   9      402.71      421.86     30.42 o 
  -4  14   9      462.32      474.10     25.77 o 
  -3  14   9      256.79      299.37     23.44 o 
  -2  14   9      139.53      151.79     18.54 o 
  -1  14   9      145.72      130.64     17.83 o 
   0  14   9        8.52       -5.67     11.39 o 
   1  14   9     1055.94     1147.73     37.95 o 
   2  14   9        4.18       -4.31     13.57 o 
   3  14   9      781.94      816.55     39.54 o 
   4  14   9       14.47        4.50     15.22 o 
  -5  15   9      684.86      749.04     39.03 o 
  -4  15   9      426.49      427.79     32.84 o 
  -3  15   9       36.05       49.05     14.64 o 
  -2  15   9      422.58      464.05     26.98 o 
  -1  15   9      153.37      121.39     18.63 o 
   0  15   9      203.74      187.49     21.77 o 
   1  15   9        0.10       -3.22     14.65 o 
   2  15   9      287.85      319.00     31.38 o 
 -15   0  10     1013.29      908.79     66.70 o 
 -14   0  10      787.55      925.33     52.45 o 
 -13   0  10      669.85      706.39     45.35 o 
 -12   0  10     2346.26     2413.09    185.99 o 
 -11   0  10      200.83      184.62     25.87 o 
 -10   0  10     1381.00     1408.96     74.32 o 
  -9   0  10      169.72      144.19     20.96 o 
  -8   0  10     8815.47     9470.32    252.47 o 
  -7   0  10      490.50      503.49     24.16 o 
  -6   0  10     7975.89     8058.87     71.23 o 
  -5   0  10    15800.36    16570.24    134.44 o 
  -4   0  10      149.25      115.73      9.63 o 
  -3   0  10    15900.00    15651.53    154.05 o 
  -2   0  10      385.91      352.34     11.42 o 
  -1   0  10     3163.86     2682.98     64.03 o 
   0   0  10      319.03      333.04     19.13 o 
   1   0  10     8609.02     8637.75    264.12 o 
   2   0  10      846.21      749.52     29.59 o 
   3   0  10     2380.30     2206.50     47.38 o 
   4   0  10     3258.29     3251.00     43.85 o 
   5   0  10     1419.44     1359.36     31.16 o 
   6   0  10     8557.36     9242.74    137.50 o 
   7   0  10      342.76      349.38     21.26 o 
   8   0  10     7063.97     7428.90    111.72 o 
   9   0  10      137.35      137.39     22.90 o 
  10   0  10     2485.97     2712.07    109.00 o 
  11   0  10       99.31      102.90     31.25 o 
  12   0  10     1448.50     1237.89     81.56 o 
 -15   1  10      693.88      758.52     35.90 o 
 -14   1  10     1507.42     1687.18     64.36 o 
 -13   1  10     2542.97     2751.45     74.81 o 
 -12   1  10      634.58      635.96     28.74 o 
 -11   1  10     1913.41     1980.87     59.96 o 
 -10   1  10        4.68        6.15      9.15 o 
  -9   1  10     2873.73     2829.86     39.11 o 
  -8   1  10      593.20      549.45     15.15 o 
  -7   1  10    12666.85    13573.18    271.55 o 
  -6   1  10     2006.50     2050.72     25.91 o 
  -5   1  10     7100.57     7098.02     70.11 o 
  -4   1  10     4813.45     4833.59     35.78 o 
  -3   1  10     2205.28     2036.28     21.75 o 
  -2   1  10     9597.99     9839.12    126.02 o 
  -1   1  10      278.22      243.09     12.42 o 
   0   1  10    22079.33    22899.25    209.15 o 
   1   1  10      426.69      397.28     14.98 o 
   2   1  10    11780.40    11334.00    118.11 o 
   3   1  10     2412.75     2362.89     23.88 o 
   4   1  10     6768.25     6883.31     81.34 o 
   5   1  10     2077.12     2075.41     35.28 o 
   6   1  10     3009.32     3218.18     44.67 o 
   7   1  10     4106.63     4305.73     50.14 o 
   8   1  10      544.59      492.78     19.09 o 
   9   1  10     5993.61     6389.07     89.72 o 
  10   1  10        0.76      -13.74     13.13 o 
  11   1  10     3206.08     3682.74     91.07 o 
  12   1  10      108.56       98.09     25.33 o 
 -15   2  10     1155.18     1228.24     48.30 o 
 -14   2  10      695.04      752.36     34.04 o 
 -13   2  10     1005.97     1036.15     50.61 o 
 -12   2  10     3889.64     4141.78    109.22 o 
 -11   2  10       83.46       97.43     14.61 o 
 -10   2  10     2297.69     2366.41     63.48 o 
  -9   2  10       29.87       10.55      7.62 o 
  -8   2  10     5745.63     6011.90     64.15 o 
  -7   2  10      297.52      254.71     10.85 o 
  -6   2  10     6569.31     6689.18     57.55 o 
  -5   2  10     1678.71     1582.96     22.13 o 
  -4   2  10     6846.29     7024.13     73.18 o 
  -3   2  10     2741.33     2620.89     40.04 o 
  -2   2  10     2836.01     2829.68     43.09 o 
  -1   2  10    19246.89    19517.38    265.36 o 
   0   2  10      285.03      243.09      9.17 o 
   1   2  10    23788.02    24583.43    437.30 o 
   2   2  10      459.56      414.19     12.44 o 
   3   2  10    17316.64    17900.43    186.10 o 
   4   2  10     1747.79     1763.78     23.46 o 
   5   2  10     5197.11     5350.09     43.79 o 
   6   2  10     2242.83     2272.59     35.17 o 
   7   2  10     1712.20     1873.40     33.90 o 
   8   2  10     3901.14     4064.94     64.63 o 
   9   2  10      211.58      234.34     21.89 o 
  10   2  10     3553.50     3899.00     91.84 o 
  11   2  10        0.23        0.04     15.89 o 
 -15   3  10      493.11      548.39     31.89 o 
 -14   3  10     1058.04     1059.98     38.87 o 
 -13   3  10     2240.32     2445.28     54.49 o 
 -12   3  10      453.64      470.06     25.21 o 
 -11   3  10     1699.90     1828.74     43.38 o 
 -10   3  10       39.43       23.39     10.54 o 
  -9   3  10    13798.39    14980.80    178.56 o 
  -8   3  10      222.31      223.61     13.50 o 
  -7   3  10     6227.52     6280.16     63.86 o 
  -6   3  10      592.51      521.08     15.74 o 
  -5   3  10     8464.43     8795.86     68.45 o 
  -4   3  10    14989.84    15926.19     68.16 o 
  -3   3  10     2551.08     2477.24     25.38 o 
  -2   3  10     8774.40     8677.90     91.53 o 
  -1   3  10     3830.11     4039.98     66.42 o 
   0   3  10     8272.86     8097.17    140.77 o 
   1   3  10        8.17        7.49      4.31 o 
   2   3  10    10006.28    10347.44    171.80 o 
   3   3  10     1363.30     1278.00     19.20 o 
   4   3  10     3109.11     3127.12     39.89 o 
   5   3  10     2437.25     2570.33     31.16 o 
   6   3  10      803.72      812.57     23.63 o 
   7   3  10     4814.90     5159.90     56.01 o 
   8   3  10      869.57      907.09     25.49 o 
   9   3  10     2303.61     2305.44     55.07 o 
  10   3  10       70.65       64.79     19.67 o 
  11   3  10     1906.82     1985.19     67.89 o 
 -14   4  10      449.71      469.63     28.60 o 
 -13   4  10      922.33      950.19     35.63 o 
 -12   4  10     1936.80     2037.79     58.53 o 
 -11   4  10        2.04       -8.52      9.41 o 
 -10   4  10     1298.21     1311.05     35.07 o 
  -9   4  10       97.84       81.69     10.54 o 
  -8   4  10     2004.59     2022.04     33.74 o 
  -7   4  10     2284.28     2377.87     42.11 o 
  -6   4  10     3094.39     2992.70     32.47 o 
  -5   4  10     3835.86     3863.57     55.91 o 
  -4   4  10     7226.57     7687.55     96.70 o 
  -3   4  10     6324.88     6390.28     56.42 o 
  -2   4  10      344.98      312.40      9.62 o 
  -1   4  10    12023.00    12142.47    241.96 o 
   0   4  10      184.52      157.59      7.27 o 
   1   4  10     5326.67     5372.66     54.49 o 
   2   4  10     1513.43     1473.61     20.42 o 
   3   4  10     7230.48     7399.34     78.40 o 
   4   4  10     2445.67     2547.99     29.90 o 
   5   4  10      552.31      541.34     15.48 o 
   6   4  10     3880.41     3907.69     41.15 o 
   7   4  10     1104.87     1170.11     27.70 o 
   8   4  10     5012.29     5564.26     83.62 o 
   9   4  10        2.89        3.95      9.99 o 
  10   4  10     3780.14     4005.08     64.20 o 
  11   4  10       41.86       19.82     25.15 o 
 -14   5  10      380.96      402.85     34.47 o 
 -13   5  10      751.85      769.92     36.75 o 
 -12   5  10       67.85       60.36     14.69 o 
 -11   5  10     1427.56     1417.04     38.47 o 
 -10   5  10       25.47       21.51      8.79 o 
  -9   5  10     4093.68     4163.04     88.23 o 
  -8   5  10      129.64      120.43     11.44 o 
  -7   5  10     2620.79     2539.99     54.57 o 
  -6   5  10     1730.87     1744.32     25.78 o 
  -5   5  10     2589.13     2587.72     40.11 o 
  -4   5  10     6343.52     6526.85     85.13 o 
  -3   5  10      822.72      773.02     15.86 o 
  -2   5  10     3859.40     3564.79     40.09 o 
  -1   5  10       23.01       15.08      4.42 o 
   0   5  10     7469.94     7622.43     96.47 o 
   1   5  10        7.23        3.65      4.07 o 
   2   5  10     8512.18     8772.15    142.87 o 
   3   5  10     3140.57     3171.19     32.76 o 
   4   5  10    10998.29    11439.90    101.64 o 
   5   5  10     2341.81     2408.68     48.41 o 
   6   5  10     2384.02     2517.16     51.17 o 
   7   5  10     4652.08     4989.45     67.90 o 
   8   5  10      125.19      115.54     14.39 o 
   9   5  10     2929.06     2999.81     63.46 o 
  10   5  10       10.81       21.31     13.84 o 
  11   5  10     2089.09     1965.83     99.85 o 
 -14   6  10      589.00      645.75     38.71 o 
 -13   6  10      493.40      513.94     33.67 o 
 -12   6  10     1523.07     1664.28     53.05 o 
 -11   6  10       96.01       82.77     14.49 o 
 -10   6  10     3842.37     4068.67     71.21 o 
  -9   6  10      214.27      194.70     14.33 o 
  -8   6  10     5126.52     5315.67     83.72 o 
  -7   6  10       95.94       82.63      9.73 o 
  -6   6  10     6100.97     6369.75     98.01 o 
  -5   6  10     1706.34     1719.62     25.60 o 
  -4   6  10      859.16      840.89     17.72 o 
  -3   6  10     7330.15     7470.51     49.93 o 
  -2   6  10      798.09      735.74     16.08 o 
  -1   6  10     5371.33     5352.30     54.49 o 
   0   6  10      117.57       99.24      7.71 o 
   1   6  10     8571.27     8924.81     64.10 o 
   2   6  10      181.05      147.15      8.96 o 
   3   6  10     4412.17     4450.53     40.47 o 
   4   6  10      135.15      133.61     11.93 o 
   5   6  10      581.76      559.32     16.63 o 
   6   6  10     1842.05     1835.26     33.95 o 
   7   6  10     1261.59     1288.30     33.80 o 
   8   6  10     2115.68     2111.33     52.84 o 
   9   6  10      115.60       98.37     17.59 o 
  10   6  10     1411.12     1356.61     57.13 o 
 -13   7  10      693.67      714.45     43.35 o 
 -12   7  10      396.61      401.51     30.02 o 
 -11   7  10     4164.87     4552.09    135.46 o 
 -10   7  10       41.56       31.92     11.42 o 
  -9   7  10      842.46      764.88     23.35 o 
  -8   7  10       82.03       54.49      9.42 o 
  -7   7  10     5588.42     5830.15     74.80 o 
  -6   7  10     1999.30     2128.82     35.40 o 
  -5   7  10     2992.40     2978.43     36.52 o 
  -4   7  10     1431.20     1338.56     23.01 o 
  -3   7  10     7739.49     8102.38     54.26 o 
  -2   7  10     4085.72     4014.00     48.80 o 
  -1   7  10      629.05      589.92     15.13 o 
   0   7  10     7926.38     8059.87    104.37 o 
   1   7  10       12.87       10.81      5.41 o 
   2   7  10     1775.94     1741.59     25.93 o 
   3   7  10     3517.95     3619.71     38.11 o 
   4   7  10     3846.19     3772.39     54.88 o 
   5   7  10      697.57      681.50     24.47 o 
   6   7  10     1249.51     1297.17     33.92 o 
   7   7  10     1321.79     1321.66     41.76 o 
   8   7  10       78.03       66.34     14.95 o 
   9   7  10     1924.89     1841.78     52.43 o 
  10   7  10        0.12       -5.27     16.38 o 
 -13   8  10      305.18      351.47     32.53 o 
 -12   8  10      791.93      754.06     38.37 o 
 -11   8  10      174.81      152.72     21.64 o 
 -10   8  10      703.53      657.11     27.73 o 
  -9   8  10       98.90       88.76     14.00 o 
  -8   8  10      403.65      355.31     20.35 o 
  -7   8  10      879.21      887.99     28.41 o 
  -6   8  10     4427.49     4624.99     79.61 o 
  -5   8  10     1457.98     1482.92     25.41 o 
  -4   8  10       10.70       10.69      5.66 o 
  -3   8  10     2365.65     2350.98     30.75 o 
  -2   8  10      662.77      616.97     16.37 o 
  -1   8  10     3623.76     3698.26     37.79 o 
   0   8  10      118.18       97.33      8.79 o 
   1   8  10     7248.35     7227.19     53.24 o 
   2   8  10       57.46       54.43      8.79 o 
   3   8  10     2777.37     2844.48     46.84 o 
   4   8  10     1661.06     1650.68     31.52 o 
   5   8  10     2293.62     2442.00     50.94 o 
   6   8  10     2654.16     2790.16     75.14 o 
   7   8  10      470.51      514.69     34.18 o 
   8   8  10     1913.86     1984.90     53.80 o 
   9   8  10        3.61       -2.58     13.28 o 
  10   8  10     2904.90     3058.35     86.76 o 
 -12   9  10      198.89      191.56     25.92 o 
 -11   9  10     1345.57     1382.20     41.39 o 
 -10   9  10      149.00      118.12     16.63 o 
  -9   9  10      736.91      712.49     28.46 o 
  -8   9  10       12.06        5.48      9.41 o 
  -7   9  10     2547.39     2480.41     47.21 o 
  -6   9  10      571.91      550.63     23.03 o 
  -5   9  10     1770.89     1774.96     32.82 o 
  -4   9  10     1988.16     1954.75     29.38 o 
  -3   9  10      723.22      700.64     16.81 o 
  -2   9  10     2653.86     2810.96     34.65 o 
  -1   9  10      113.59      107.77     10.69 o 
   0   9  10     4374.62     4445.47     84.60 o 
   1   9  10      435.28      432.17     16.98 o 
   2   9  10     2081.30     1970.18     34.74 o 
   3   9  10      809.39      794.24     26.64 o 
   4   9  10     1171.29     1145.28     32.16 o 
   5   9  10     1786.41     1861.42     46.43 o 
   6   9  10     1069.64     1048.68     32.52 o 
   7   9  10     1625.96     1608.44     48.43 o 
   8   9  10      115.27       83.39     17.89 o 
   9   9  10      832.00      758.50     36.95 o 
 -11  10  10      142.15      118.71     17.82 o 
 -10  10  10     1705.73     1754.47     45.92 o 
  -9  10  10      122.43       95.63     16.01 o 
  -8  10  10     1143.24     1171.92     35.49 o 
  -7  10  10      752.79      721.91     27.81 o 
  -6  10  10     2735.63     2751.66     49.54 o 
  -5  10  10      395.97      369.31     17.05 o 
  -4  10  10      144.41      156.06     13.07 o 
  -3  10  10     1051.31     1018.49     29.19 o 
  -2  10  10      228.37      208.99     16.43 o 
  -1  10  10     1801.70     1816.59     33.00 o 
   0  10  10      245.72      173.98     13.56 o 
   1  10  10     2014.54     1991.75     42.53 o 
   2  10  10       96.60       59.80     10.19 o 
   3  10  10      722.43      782.63     27.34 o 
   4  10  10       99.51      111.32     14.33 o 
   5  10  10      796.70      803.10     32.92 o 
   6  10  10      259.42      237.45     22.98 o 
   7  10  10      150.33      139.31     20.50 o 
   8  10  10      335.23      284.13     26.51 o 
 -11  11  10      143.27      130.15     19.59 o 
 -10  11  10        1.63       -6.64     12.84 o 
  -9  11  10      666.84      608.54     28.35 o 
  -8  11  10       36.17       23.99     11.44 o 
  -7  11  10      168.84      151.81     17.28 o 
  -6  11  10     1422.60     1420.60     44.45 o 
  -5  11  10     3777.53     3891.76    102.57 o 
  -4  11  10      672.25      629.38     24.99 o 
  -3  11  10      119.87      103.73     13.72 o 
  -2  11  10      489.69      499.15     22.35 o 
  -1  11  10       82.97       56.66     11.82 o 
   0  11  10     1833.10     1785.47     40.22 o 
   1  11  10       51.69       36.19      9.59 o 
   2  11  10     2983.58     2957.71    121.29 o 
   3  11  10      188.60      173.27     17.06 o 
   4  11  10      585.27      570.36     25.53 o 
   5  11  10     2291.65     2469.10     80.54 o 
   6  11  10      823.97      840.06     47.27 o 
   7  11  10     1052.58     1082.33     42.66 o 
 -10  12  10     1260.06     1278.76     42.05 o 
  -9  12  10        1.08       -2.88     13.88 o 
  -8  12  10      252.35      232.53     24.88 o 
  -7  12  10        0.40       -6.97     12.39 o 
  -6  12  10        2.87        1.51     11.95 o 
  -5  12  10       37.32       34.87     14.37 o 
  -4  12  10      503.36      471.42     23.49 o 
  -3  12  10     2488.61     2607.50     50.43 o 
  -2  12  10      783.98      760.64     28.47 o 
  -1  12  10     1202.96     1178.46     34.69 o 
   0  12  10       38.73       12.21     10.34 o 
   1  12  10     1988.17     2016.18     61.97 o 
   2  12  10       33.22       34.76     14.21 o 
   3  12  10      498.85      488.20     25.38 o 
   4  12  10      278.11      247.07     27.20 o 
   5  12  10      249.54      246.10     25.05 o 
   6  12  10      741.76      712.57     35.78 o 
  -8  13  10       17.65       23.84     15.23 o 
  -7  13  10      745.26      769.59     37.65 o 
  -6  13  10     1589.98     1663.36     52.84 o 
  -5  13  10     1879.87     1869.08     54.20 o 
  -4  13  10       97.65       88.31     15.32 o 
  -3  13  10      326.99      307.49     22.51 o 
  -2  13  10      203.61      198.52     19.46 o 
  -1  13  10      131.08      117.98     15.97 o 
   0  13  10      365.95      345.80     28.45 o 
   1  13  10       45.55       32.71     14.61 o 
   2  13  10     1057.81      999.91     41.68 o 
   3  13  10       31.30       21.91     15.18 o 
   4  13  10      385.86      363.44     29.80 o 
   5  13  10      200.23      186.60     30.13 o 
  -7  14  10      150.90      154.46     23.73 o 
  -6  14  10       32.68       41.69     17.15 o 
  -5  14  10        2.14       -0.73     14.34 o 
  -4  14  10      242.68      198.05     24.45 o 
  -3  14  10      822.30      807.13     32.75 o 
  -2  14  10      119.87       97.23     16.64 o 
  -1  14  10      219.69      188.74     24.04 o 
   0  14  10       61.02       42.78     15.97 o 
   1  14  10      739.11      727.16     37.68 o 
   2  14  10       55.55       53.13     17.70 o 
   3  14  10      481.45      444.60     31.04 o 
  -4  15  10      360.10      371.52     32.03 o 
  -3  15  10      130.99      116.93     18.38 o 
  -2  15  10      368.14      374.08     32.05 o 
  -1  15  10       12.38       -8.40     14.71 o 
   0  15  10      146.61      132.66     22.86 o 
 -15   1  11       14.25       10.33     14.74 o 
 -14   1  11       87.53       70.00     17.13 o 
 -13   1  11        0.02       -3.51     12.02 o 
 -12   1  11        2.09       -1.69     10.74 o 
 -11   1  11        4.53       10.79     10.53 o 
 -10   1  11      467.08      434.03     21.95 o 
  -9   1  11        0.07       -1.41      7.30 o 
  -8   1  11      244.01      224.33     11.43 o 
  -7   1  11       21.31        8.41      5.41 o 
  -6   1  11       47.75       35.86      5.99 o 
  -5   1  11      234.00      206.21      9.20 o 
  -4   1  11      138.36      130.10      7.57 o 
  -3   1  11      181.35      156.11      7.12 o 
  -2   1  11      291.36      261.02      9.38 o 
  -1   1  11       50.70       34.15      4.53 o 
   0   1  11        4.16        5.07      4.67 o 
   1   1  11     2746.34     2710.53     39.48 o 
   2   1  11      106.76       86.17      6.77 o 
   3   1  11      956.18      835.56     14.34 o 
   4   1  11      137.05       92.25      7.38 o 
   5   1  11       68.26       37.63      7.32 o 
   6   1  11        3.40        5.77      7.40 o 
   7   1  11       25.79       24.13      9.60 o 
   8   1  11      861.06      869.75     29.72 o 
   9   1  11       70.58       63.30     14.64 o 
  10   1  11      155.27      203.23     27.21 o 
  11   1  11       13.90       -4.23     13.63 o 
 -15   2  11       75.83       69.81     17.74 o 
 -14   2  11       12.75        1.69     13.93 o 
 -13   2  11      375.58      372.73     26.21 o 
 -12   2  11       90.70       60.67     13.93 o 
 -11   2  11        0.72       -6.88      9.60 o 
 -10   2  11        4.53        2.38      8.82 o 
  -9   2  11     5235.79     5796.73     83.45 o 
  -8   2  11      158.58      156.09     10.58 o 
  -7   2  11     1591.54     1722.49     25.60 o 
  -6   2  11      456.76      441.02     13.20 o 
  -5   2  11       14.39       13.56      4.69 o 
  -4   2  11      146.72      112.11      7.54 o 
  -3   2  11        4.09        1.65      3.46 o 
  -2   2  11      589.22      568.93     11.17 o 
  -1   2  11       34.41       42.31      5.49 o 
   0   2  11      244.63      214.28      8.68 o 
   1   2  11      245.61      219.12      9.37 o 
   2   2  11       22.58       23.29      5.21 o 
   3   2  11       63.88       38.37      5.18 o 
   4   2  11     1399.69     1267.92     24.42 o 
   5   2  11      189.57      128.37     11.56 o 
   6   2  11       41.94       33.57      7.86 o 
   7   2  11        4.15       17.29      9.52 o 
   8   2  11      322.71      323.34     20.30 o 
   9   2  11      113.07      126.48     18.53 o 
  10   2  11      126.57      105.08     23.10 o 
  11   2  11      241.77      263.31     31.25 o 
 -14   3  11        9.19        4.27     13.54 o 
 -13   3  11       60.94       60.96     15.18 o 
 -12   3  11       19.80       10.58     11.77 o 
 -11   3  11       70.47       47.65     12.51 o 
 -10   3  11       57.38       41.83     11.39 o 
  -9   3  11      783.00      792.67     23.26 o 
  -8   3  11       44.06       30.38      7.87 o 
  -7   3  11     2150.64     2263.74     29.58 o 
  -6   3  11      478.09      500.01     14.22 o 
  -5   3  11      988.32      969.98     19.32 o 
  -4   3  11     1042.30     1029.72     18.08 o 
  -3   3  11        0.08       -0.42      3.59 o 
  -2   3  11      767.62      719.27     13.43 o 
  -1   3  11      334.07      309.41     11.37 o 
   0   3  11      113.20       94.69      7.61 o 
   1   3  11       76.89       62.42      6.90 o 
   2   3  11      837.62      851.17     18.93 o 
   3   3  11      948.01      928.06     20.56 o 
   4   3  11        5.33        1.24      5.68 o 
   5   3  11      123.43       82.58      9.60 o 
   6   3  11     2253.70     2246.04     36.47 o 
   7   3  11      111.78      112.76     14.12 o 
   8   3  11       23.71       23.34     10.32 o 
   9   3  11      105.05       66.45     15.76 o 
  10   3  11       25.99       -0.05     15.35 o 
  11   3  11      176.35       98.57     24.48 o 
 -14   4  11        3.69        6.97     13.54 o 
 -13   4  11       69.90       63.30     15.67 o 
 -12   4  11      239.69      230.14     20.32 o 
 -11   4  11        0.43       -7.85      9.85 o 
 -10   4  11       43.66       37.58     11.74 o 
  -9   4  11     1105.40     1117.61     27.13 o 
  -8   4  11       78.41       68.86      9.68 o 
  -7   4  11      271.31      263.32     11.85 o 
  -6   4  11      293.29      237.29     10.79 o 
  -5   4  11        0.36       -1.42      4.33 o 
  -4   4  11     2703.93     2888.66     30.74 o 
  -3   4  11     5662.85     5908.22     41.70 o 
  -2   4  11      217.67      183.76      8.23 o 
  -1   4  11     2368.44     2373.22     34.48 o 
   0   4  11     2298.10     2368.35     31.26 o 
   1   4  11      247.06      233.52     11.04 o 
   2   4  11     2441.34     2353.56     32.11 o 
   3   4  11      241.39      225.11     12.09 o 
   4   4  11     9084.67     9455.35     68.82 o 
   5   4  11     1145.70     1120.97     25.64 o 
   6   4  11       36.94       28.60      8.59 o 
   7   4  11       94.27      109.37     12.00 o 
   8   4  11       94.72       89.94     15.97 o 
   9   4  11        5.03       -0.50     11.70 o 
  10   4  11       82.68       39.26     18.86 o 
  11   4  11      476.97      547.29     57.17 o 
 -14   5  11      204.09      220.07     26.88 o 
 -13   5  11       25.81       20.18     13.63 o 
 -12   5  11        7.03        0.30     11.22 o 
 -11   5  11      841.21      796.29     29.83 o 
 -10   5  11      122.34      109.62     12.46 o 
  -9   5  11      693.32      654.82     21.72 o 
  -8   5  11       43.74       25.14      7.79 o 
  -7   5  11      204.66      195.34     11.18 o 
  -6   5  11       31.00       31.16      6.47 o 
  -5   5  11      160.91      135.13      9.33 o 
  -4   5  11       54.80       42.38      6.16 o 
  -3   5  11      288.76      281.57     10.51 o 
  -2   5  11      718.54      675.29     14.97 o 
  -1   5  11       34.53       25.31      5.07 o 
   0   5  11     1369.61     1348.92     19.95 o 
   1   5  11     1249.79     1235.28     23.80 o 
   2   5  11     1653.29     1563.90     27.21 o 
   3   5  11     1595.10     1534.62     28.06 o 
   4   5  11      350.88      313.19     14.79 o 
   5   5  11       11.47        6.64      7.00 o 
   6   5  11       63.53       49.87      9.70 o 
   7   5  11       71.76       66.79     10.65 o 
   8   5  11        0.07        0.00     13.47 o 
   9   5  11      237.74      226.70     34.68 o 
  10   5  11       18.40       25.10     18.30 o 
 -14   6  11       24.66        9.32     17.13 o 
 -13   6  11      200.42      179.72     24.61 o 
 -12   6  11       41.92       23.41     14.80 o 
 -11   6  11        2.02       -2.63     10.31 o 
 -10   6  11      259.47      241.69     16.61 o 
  -9   6  11      100.53       87.44     11.00 o 
  -8   6  11       96.58       81.61     10.45 o 
  -7   6  11      676.13      617.13     19.43 o 
  -6   6  11       56.31       44.28      7.09 o 
  -5   6  11      101.13       73.78      8.02 o 
  -4   6  11        5.91        5.83      4.91 o 
  -3   6  11     2205.98     2321.92     28.93 o 
  -2   6  11      648.30      619.29     15.16 o 
  -1   6  11        8.12        3.73      4.66 o 
   0   6  11      114.61      103.75      8.00 o 
   1   6  11      132.23      125.25     10.48 o 
   2   6  11      650.66      631.44     18.49 o 
   3   6  11      967.14      940.12     22.78 o 
   4   6  11     8404.90     9024.47    151.18 o 
   5   6  11       59.37       34.05      8.92 o 
   6   6  11      681.35      664.40     24.83 o 
   7   6  11       14.92       10.78      9.52 o 
   8   6  11      166.95      131.69     23.76 o 
   9   6  11      341.25      435.71     35.30 o 
  10   6  11      222.85      185.20     23.78 o 
 -13   7  11       63.91       70.63     20.45 o 
 -12   7  11      396.00      383.62     30.92 o 
 -11   7  11     2173.76     2285.87     67.94 o 
 -10   7  11       31.63       20.38     11.00 o 
  -9   7  11      130.19      102.88     12.10 o 
  -8   7  11      660.32      666.30     21.56 o 
  -7   7  11      314.12      279.40     14.49 o 
  -6   7  11      308.41      321.45     13.21 o 
  -5   7  11     2268.70     2291.79     30.97 o 
  -4   7  11       10.09        6.78      5.41 o 
  -3   7  11      277.15      254.17     11.46 o 
  -2   7  11     2523.77     2536.96     30.96 o 
  -1   7  11      163.42      130.55      9.34 o 
   0   7  11     1494.65     1559.94     24.31 o 
   1   7  11       35.39       16.95      6.91 o 
   2   7  11     3266.49     3264.81     54.59 o 
   3   7  11       34.20       23.83      7.48 o 
   4   7  11      836.34      826.75     26.64 o 
   5   7  11      898.72      897.02     28.42 o 
   6   7  11      845.49      889.89     29.22 o 
   7   7  11      559.82      567.62     29.27 o 
   8   7  11       64.09       72.50     20.21 o 
   9   7  11      142.04      132.50     25.56 o 
  10   7  11      101.10      105.95     25.33 o 
 -13   8  11      247.37      278.35     29.44 o 
 -12   8  11      159.91      175.42     24.13 o 
 -11   8  11       25.58       25.04     15.50 o 
 -10   8  11      500.35      480.73     24.43 o 
  -9   8  11      132.11      132.93     15.58 o 
  -8   8  11      401.22      365.78     20.21 o 
  -7   8  11        1.92        0.71      8.14 o 
  -6   8  11     1489.26     1527.89     32.78 o 
  -5   8  11      910.93      963.54     21.25 o 
  -4   8  11      653.38      631.33     17.24 o 
  -3   8  11     3034.82     3160.04     55.11 o 
  -2   8  11       76.10       65.48      7.99 o 
  -1   8  11     2176.09     2251.22     30.30 o 
   0   8  11       89.95       82.55      8.40 o 
   1   8  11      539.39      513.76     20.80 o 
   2   8  11        0.77        2.91      7.40 o 
   3   8  11      705.72      686.89     24.69 o 
   4   8  11       90.54       83.16     12.96 o 
   5   8  11       12.94       17.61      9.60 o 
   6   8  11      524.59      545.11     24.48 o 
   7   8  11        3.16        3.03     11.83 o 
   8   8  11      420.58      411.78     28.47 o 
   9   8  11      820.20      946.03     51.20 o 
 -12   9  11        0.13       -1.20     15.52 o 
 -11   9  11     1535.41     1554.00     46.32 o 
 -10   9  11       79.13       64.01     14.40 o 
  -9   9  11      319.19      316.56     22.49 o 
  -8   9  11       93.10       77.95     13.36 o 
  -7   9  11      689.04      687.44     29.45 o 
  -6   9  11      383.38      347.27     19.64 o 
  -5   9  11      465.97      472.95     18.21 o 
  -4   9  11      523.58      489.98     15.99 o 
  -3   9  11      107.00       72.48      8.59 o 
  -2   9  11      794.29      799.72     19.45 o 
  -1   9  11      172.27      134.51     11.77 o 
   0   9  11      237.87      227.40     16.48 o 
   1   9  11      944.60      831.45     24.41 o 
   2   9  11     2447.27     2448.75     45.53 o 
   3   9  11      472.73      435.17     21.04 o 
   4   9  11      435.82      449.42     21.71 o 
   5   9  11       34.23       23.47     10.94 o 
   6   9  11       93.18       72.71     17.16 o 
   7   9  11      952.08     1063.22     47.64 o 
   8   9  11       63.26       36.11     16.37 o 
 -11  10  11       23.70       24.05     14.06 o 
 -10  10  11      280.66      289.28     23.46 o 
  -9  10  11      216.29      216.20     19.80 o 
  -8  10  11      179.99      194.65     18.47 o 
  -7  10  11       42.27       39.89     11.79 o 
  -6  10  11      365.80      346.87     20.71 o 
  -5  10  11     1601.13     1738.09     34.20 o 
  -4  10  11      436.16      395.37     17.32 o 
  -3  10  11     1362.99     1400.82     34.34 o 
  -2  10  11       72.01       53.23      9.49 o 
  -1  10  11     1573.10     1551.70     31.18 o 
   0  10  11      201.47      156.84     15.58 o 
   1  10  11      325.53      352.97     19.53 o 
   2  10  11     1761.08     1713.89     69.42 o 
   3  10  11      216.94      244.32     18.87 o 
   4  10  11      659.31      691.58     28.78 o 
   5  10  11      554.27      557.89     25.79 o 
   6  10  11      473.40      437.80     27.87 o 
   7  10  11       27.78       17.96     13.72 o 
   8  10  11      686.96      722.70     36.18 o 
 -10  11  11      661.45      634.98     30.26 o 
  -9  11  11      998.73     1038.14     36.11 o 
  -8  11  11      411.21      395.99     23.51 o 
  -7  11  11     1008.45     1061.49     34.22 o 
  -6  11  11      307.79      238.25     22.82 o 
  -5  11  11     1040.62     1127.06     33.41 o 
  -4  11  11     1944.03     2127.46     67.11 o 
  -3  11  11       13.03       11.69      9.69 o 
  -2  11  11      444.01      480.07     22.62 o 
  -1  11  11        5.90        4.35     10.93 o 
   0  11  11     1146.02     1108.25     39.27 o 
   1  11  11       72.98       27.10     10.84 o 
   2  11  11     2952.72     3033.60     91.32 o 
   3  11  11      208.67      159.12     16.92 o 
   4  11  11      933.73     1014.19     38.07 o 
   5  11  11      696.30      678.81     29.06 o 
   6  11  11        8.31        1.26     13.86 o 
   7  11  11      331.19      346.14     25.87 o 
  -9  12  11        6.56       -1.96     14.61 o 
  -8  12  11      558.23      512.75     31.38 o 
  -7  12  11       12.38       -2.27     13.02 o 
  -6  12  11       21.17        0.42     12.65 o 
  -5  12  11     1004.51     1126.74     35.66 o 
  -4  12  11        4.80        5.54     10.22 o 
  -3  12  11      892.37      929.16     38.84 o 
  -2  12  11        4.69        9.43     10.55 o 
  -1  12  11      545.69      557.66     30.69 o 
   0  12  11       40.69       24.67     12.90 o 
   1  12  11      111.05      128.91     19.19 o 
   2  12  11      137.65      107.92     18.35 o 
   3  12  11      320.36      328.06     27.06 o 
   4  12  11      289.10      288.05     25.50 o 
   5  12  11      291.26      298.29     27.26 o 
   6  12  11      683.75      738.33     31.88 o 
  -8  13  11       15.81       -3.79     14.79 o 
  -7  13  11      264.27      303.13     28.28 o 
  -6  13  11      192.43      158.65     22.79 o 
  -5  13  11     1062.43     1089.42     42.74 o 
  -4  13  11      760.65      790.72     31.16 o 
  -3  13  11      173.77      154.77     18.16 o 
  -2  13  11     1362.15     1548.98     49.82 o 
  -1  13  11       28.05       16.37     13.63 o 
   0  13  11      730.00      682.26     34.75 o 
   1  13  11       20.12       19.87     14.20 o 
   2  13  11      490.86      473.34     30.69 o 
   3  13  11        4.21        1.74     13.51 o 
   4  13  11      436.19      430.03     30.58 o 
  -6  14  11      160.99      168.69     23.83 o 
  -5  14  11     1096.66     1190.30     46.04 o 
  -4  14  11      191.24      202.96     24.67 o 
  -3  14  11      340.88      374.27     30.68 o 
  -2  14  11      284.03      240.93     26.16 o 
  -1  14  11     1160.13     1250.19     47.77 o 
   0  14  11        0.22      -11.47     13.10 o 
   1  14  11      941.59     1000.83     74.38 o 
   2  14  11        3.62       -6.34     14.23 o 
 -14   0  12      572.29      612.07     43.57 o 
 -13   0  12       75.99       70.27     21.78 o 
 -12   0  12     2284.77     2349.38     73.03 o 
 -11   0  12      164.30      118.66     23.16 o 
 -10   0  12     1191.32     1217.06     48.76 o 
  -9   0  12     2073.83     2020.69     58.72 o 
  -8   0  12      422.08      382.72     19.49 o 
  -7   0  12     1248.85     1143.22     30.44 o 
  -6   0  12      381.61      365.08     29.64 o 
  -5   0  12     6026.19     5920.25     83.39 o 
  -4   0  12      765.43      712.90     20.95 o 
  -3   0  12     8988.13     9292.36    108.65 o 
  -2   0  12     1548.78     1590.52     85.37 o 
  -1   0  12       13.44       34.16      9.96 o 
   0   0  12      792.00      720.76     30.05 o 
   1   0  12     9376.21     8730.96    151.31 o 
   2   0  12     4447.35     4488.07    118.53 o 
   3   0  12     8188.62     8591.55    109.52 o 
   4   0  12     2652.48     2867.62    102.90 o 
   5   0  12      413.47      487.61     29.91 o 
   6   0  12    13298.26    12859.44    228.67 o 
   7   0  12      455.60      422.29     30.72 o 
   8   0  12     2086.71     2336.81     68.72 o 
   9   0  12       30.07       28.97     22.87 o 
  10   0  12      951.23     1096.11     74.70 o 
  11   0  12      569.10      714.99     66.32 o 
 -14   1  12      138.85      143.69     20.36 o 
 -13   1  12     1373.55     1502.82     49.95 o 
 -12   1  12       31.04       25.50     12.16 o 
 -11   1  12     2655.30     2756.74     61.94 o 
 -10   1  12      324.78      306.93     20.38 o 
  -9   1  12    22295.31    25059.87    389.71 o 
  -8   1  12      240.11      231.50     11.68 o 
  -7   1  12     3760.37     3712.62     40.85 o 
  -6   1  12     1225.90     1184.55     26.93 o 
  -5   1  12     1922.82     1846.63     24.89 o 
  -4   1  12     4069.34     3940.82     34.09 o 
  -3   1  12      542.68      530.44     11.99 o 
  -2   1  12    41872.26    43346.31    348.82 o 
  -1   1  12        0.24       -4.49      4.79 o 
   0   1  12     9548.04     8676.88    173.94 o 
   1   1  12     2237.38     2146.30     36.82 o 
   2   1  12     6478.44     6634.13     66.30 o 
   3   1  12     2600.72     2646.04     48.19 o 
   4   1  12     2882.19     3106.67     48.60 o 
   5   1  12     1963.15     2161.41     42.09 o 
   6   1  12     1999.09     1858.27     40.84 o 
   7   1  12     4848.56     5131.09     68.98 o 
   8   1  12        0.79       -0.94      9.34 o 
   9   1  12     1478.69     1658.62     50.02 o 
  10   1  12      113.25      114.59     23.44 o 
  11   1  12     3354.10     4159.22    109.38 o 
 -14   2  12      364.32      416.11     27.45 o 
 -13   2  12      125.08      119.07     17.78 o 
 -12   2  12     1388.76     1539.52     42.49 o 
 -11   2  12       44.70       43.19     12.43 o 
 -10   2  12     2994.88     3076.14     52.89 o 
  -9   2  12      605.06      626.95     20.98 o 
  -8   2  12      585.47      545.10     16.17 o 
  -7   2  12     2288.92     2336.08     30.69 o 
  -6   2  12     2924.83     2990.55     34.03 o 
  -5   2  12     6235.72     6316.82     58.46 o 
  -4   2  12      748.76      688.31     14.92 o 
  -3   2  12    15505.96    16271.48    105.05 o 
  -2   2  12      442.41      450.02     13.17 o 
  -1   2  12     3650.90     2947.65     82.11 o 
   0   2  12      169.50      143.19      8.27 o 
   1   2  12     6084.95     6145.95     82.69 o 
   2   2  12     3166.59     3267.57     46.82 o 
   3   2  12      132.41      107.07      8.95 o 
   4   2  12     6895.43     7264.48     73.98 o 
   5   2  12      523.82      560.09     22.44 o 
   6   2  12    17330.07    17089.93    121.04 o 
   7   2  12        0.36        7.68      9.09 o 
   8   2  12     5037.67     5925.96     77.25 o 
   9   2  12      127.11      142.26     19.62 o 
  10   2  12     1375.72     1493.45     60.62 o 
  11   2  12      268.94      247.28     26.73 o 
 -14   3  12      155.20      139.99     20.17 o 
 -13   3  12     2009.36     2193.33     57.87 o 
 -12   3  12       58.43       27.09     12.69 o 
 -11   3  12     1770.88     1772.14     43.18 o 
 -10   3  12      114.82      111.33     14.49 o 
  -9   3  12    17055.19    18479.31    291.88 o 
  -8   3  12     1097.61     1144.34     26.35 o 
  -7   3  12     2840.76     2850.13     34.16 o 
  -6   3  12     3210.67     3265.91     35.26 o 
  -5   3  12     1251.71     1192.62     20.94 o 
  -4   3  12     7876.04     7950.17     84.02 o 
  -3   3  12     1090.53     1051.51     17.59 o 
  -2   3  12    15554.82    16562.65    259.61 o 
  -1   3  12      146.89      137.38      9.08 o 
   0   3  12    12692.42    12878.65    215.18 o 
   1   3  12      241.61      227.31     10.94 o 
   2   3  12     7887.14     8498.80    104.13 o 
   3   3  12      155.23      142.45     10.14 o 
   4   3  12    13424.75    14054.11    165.36 o 
   5   3  12     4816.53     5123.64     80.21 o 
   6   3  12     2707.89     2777.71     49.58 o 
   7   3  12     3385.85     3712.26     60.62 o 
   8   3  12       64.57       56.87     12.90 o 
   9   3  12     1129.38     1174.01     42.51 o 
  10   3  12      264.51      264.86     32.58 o 
 -14   4  12      142.75      153.89     20.56 o 
 -13   4  12       69.12       96.60     16.98 o 
 -12   4  12      467.25      539.99     26.68 o 
 -11   4  12        3.20        1.65     10.02 o 
 -10   4  12     5170.69     5643.22     65.81 o 
  -9   4  12      682.61      671.19     21.98 o 
  -8   4  12     1221.03     1181.40     26.97 o 
  -7   4  12     2314.57     2346.33     35.57 o 
  -6   4  12     2330.09     2492.32     31.59 o 
  -5   4  12      775.43      684.11     16.44 o 
  -4   4  12      335.06      282.36     10.83 o 
  -3   4  12     6783.64     7056.72     91.51 o 
  -2   4  12       40.59       37.72      5.37 o 
  -1   4  12    10379.20    10185.75     65.07 o 
   0   4  12     1274.41     1172.40     22.59 o 
   1   4  12     4719.36     4848.95     60.93 o 
   2   4  12     2076.29     2161.24     44.26 o 
   3   4  12      493.11      450.61     16.06 o 
   4   4  12     4024.62     4239.39     47.79 o 
   5   4  12     3229.91     3378.91     53.18 o 
   6   4  12     5860.50     5694.93    118.49 o 
   7   4  12      123.20      128.29     15.07 o 
   8   4  12     1828.89     1903.71     51.87 o 
   9   4  12        3.21        1.58     13.04 o 
  10   4  12      755.34      712.25     44.44 o 
 -14   5  12       61.05       49.98     20.01 o 
 -13   5  12     1651.67     1771.89     73.27 o 
 -12   5  12        1.76        6.70     11.27 o 
 -11   5  12     2736.08     2973.67     62.49 o 
 -10   5  12      127.26      103.24     12.78 o 
  -9   5  12     4871.84     5093.51     59.17 o 
  -8   5  12      425.45      407.70     17.39 o 
  -7   5  12     3136.56     3238.82     56.08 o 
  -6   5  12      444.28      386.59     13.63 o 
  -5   5  12     1854.96     1888.81     27.29 o 
  -4   5  12     1677.81     1561.86     22.74 o 
  -3   5  12      523.47      534.52     14.18 o 
  -2   5  12     9328.88     9408.16     89.75 o 
  -1   5  12       66.58       56.57      7.52 o 
   0   5  12    16315.29    16886.12    271.12 o 
   1   5  12      114.99      108.32      9.89 o 
   2   5  12     1553.42     1463.36     30.58 o 
   3   5  12     3784.14     3979.25     46.19 o 
   4   5  12     3167.02     3253.66     45.32 o 
   5   5  12     6860.18     7305.98     66.89 o 
   6   5  12      105.70       91.50     13.15 o 
   7   5  12     3270.42     3481.78     57.30 o 
   8   5  12       99.87       67.48     19.67 o 
   9   5  12     1360.98     1494.38     74.32 o 
  10   5  12      209.22      268.43     33.68 o 
 -13   6  12      130.35      145.68     23.08 o 
 -12   6  12       94.15       80.42     19.02 o 
 -11   6  12        0.74       -3.24     10.86 o 
 -10   6  12     1255.57     1240.03     30.82 o 
  -9   6  12      243.32      241.39     15.91 o 
  -8   6  12     1739.93     1750.32     33.42 o 
  -7   6  12     2689.29     2848.25     46.98 o 
  -6   6  12      125.06       98.03      9.17 o 
  -5   6  12     4561.08     4738.16     44.13 o 
  -4   6  12        3.25        2.96      5.11 o 
  -3   6  12     7028.18     7267.04     51.84 o 
  -2   6  12      127.31      101.69      8.36 o 
  -1   6  12     6850.06     6903.58     88.79 o 
   0   6  12     1539.68     1499.97     27.67 o 
   1   6  12       94.51       75.64      9.10 o 
   2   6  12     1198.04     1216.86     25.89 o 
   3   6  12      270.10      249.81     14.20 o 
   4   6  12     4578.15     4923.90     95.07 o 
   5   6  12     1303.17     1383.61     30.38 o 
   6   6  12     4978.92     5174.18    107.96 o 
   7   6  12      185.01      176.16     21.06 o 
   8   6  12     1478.72     1317.65     56.31 o 
   9   6  12      141.67      156.34     26.93 o 
 -13   7  12     1465.21     1563.94     54.72 o 
 -12   7  12       89.02       81.90     19.36 o 
 -11   7  12     4278.81     4632.42    157.09 o 
 -10   7  12      867.96      884.94     31.58 o 
  -9   7  12     1485.48     1357.39     31.35 o 
  -8   7  12      617.29      578.41     20.59 o 
  -7   7  12     5110.57     5278.46     77.45 o 
  -6   7  12      969.38      932.47     21.26 o 
  -5   7  12     1233.86     1190.71     23.24 o 
  -4   7  12     2226.22     2105.05     29.83 o 
  -3   7  12      336.14      295.96     12.24 o 
  -2   7  12     8120.77     8273.35     56.62 o 
  -1   7  12       20.72       22.67      7.19 o 
   0   7  12    10575.85    10807.94    148.17 o 
   1   7  12      827.10      796.68     21.68 o 
   2   7  12     5213.11     5207.39    104.88 o 
   3   7  12     2279.26     2442.63     39.37 o 
   4   7  12     3979.08     4200.44    119.92 o 
   5   7  12     1315.59     1303.64     34.56 o 
   6   7  12      925.34      925.38     36.65 o 
   7   7  12     2854.14     2854.47     80.85 o 
   8   7  12      356.67      407.51     38.22 o 
   9   7  12     1942.07     2203.87     76.25 o 
 -12   8  12      292.05      311.12     29.84 o 
 -11   8  12        1.87       -3.94     14.29 o 
 -10   8  12     1223.73     1260.28     37.57 o 
  -9   8  12        1.01       -5.77      9.96 o 
  -8   8  12     5130.16     5503.16     90.77 o 
  -7   8  12      621.23      595.99     20.73 o 
  -6   8  12     1405.56     1499.41     27.11 o 
  -5   8  12      768.88      743.25     19.42 o 
  -4   8  12       56.05       31.43      7.26 o 
  -3   8  12     3181.90     3292.51     37.82 o 
  -2   8  12       67.69       53.45      8.83 o 
  -1   8  12     6509.42     6786.00     67.87 o 
   0   8  12      277.71      267.93     13.93 o 
   1   8  12       20.05       10.10      7.96 o 
   2   8  12      907.75      938.76     28.62 o 
   3   8  12     1913.78     1928.83     47.97 o 
   4   8  12     4010.09     4257.15    122.12 o 
   5   8  12      239.90      232.09     18.94 o 
   6   8  12     1906.00     1901.83     50.00 o 
   7   8  12       27.03       12.96     15.09 o 
   8   8  12      931.86      787.30     46.62 o 
 -12   9  12      153.12      174.40     24.71 o 
 -11   9  12     2488.44     2581.92     66.23 o 
 -10   9  12      144.45      126.49     17.16 o 
  -9   9  12      201.10      200.35     18.71 o 
  -8   9  12      333.13      336.93     21.35 o 
  -7   9  12     1980.80     1902.91     42.17 o 
  -6   9  12     1091.27     1115.20     31.69 o 
  -5   9  12      151.06      166.50     13.36 o 
  -4   9  12     3071.16     3033.65     38.03 o 
  -3   9  12      767.25      766.89     19.71 o 
  -2   9  12     2320.83     2335.10     37.41 o 
  -1   9  12       20.37        5.34      8.28 o 
   0   9  12     1738.27     1574.30     33.12 o 
   1   9  12      434.50      375.32     19.41 o 
   2   9  12     2412.04     2378.55     45.57 o 
   3   9  12      762.88      739.96     27.19 o 
   4   9  12      867.45      844.13     29.71 o 
   5   9  12     1107.09     1106.38     34.08 o 
   6   9  12        6.73        2.78     10.69 o 
   7   9  12     1005.86      931.58     49.55 o 
   8   9  12      661.57      737.86     67.84 o 
 -11  10  12       92.25       56.53     15.28 o 
 -10  10  12      152.69      131.55     18.17 o 
  -9  10  12      332.68      346.21     24.32 o 
  -8  10  12      283.62      281.83     21.53 o 
  -7  10  12      812.75      810.83     29.19 o 
  -6  10  12       55.82       38.34     11.31 o 
  -5  10  12      121.00      122.14     12.84 o 
  -4  10  12       88.08       54.35     11.41 o 
  -3  10  12     1753.53     1722.57     54.41 o 
  -2  10  12       12.01       -0.90      8.16 o 
  -1  10  12     3875.31     3920.66     57.76 o 
   0  10  12      123.79      102.29     13.98 o 
   1  10  12      331.01      342.85     20.12 o 
   2  10  12      736.35      709.03     27.07 o 
   3  10  12      782.46      739.75     28.06 o 
   4  10  12     2447.78     2463.53     63.06 o 
   5  10  12       91.89       80.22     14.74 o 
   6  10  12     1192.68     1204.42     43.98 o 
   7  10  12        4.52        4.63     17.22 o 
 -10  11  12      177.45      150.92     19.41 o 
  -9  11  12      669.82      691.33     30.41 o 
  -8  11  12       76.60       61.39     14.05 o 
  -7  11  12     2775.78     2893.55     54.82 o 
  -6  11  12      675.28      672.54     31.77 o 
  -5  11  12     1051.22     1138.10     33.94 o 
  -4  11  12     2587.18     2674.21     49.88 o 
  -3  11  12      144.29       99.93     17.45 o 
  -2  11  12     1126.93     1113.82     72.81 o 
  -1  11  12        1.96        2.02     10.60 o 
   0  11  12     1788.16     1668.82     48.77 o 
   1  11  12      439.21      422.38     20.39 o 
   2  11  12      858.02      891.35     31.12 o 
   3  11  12       38.86       28.09     11.94 o 
   4  11  12      774.54      728.31     29.59 o 
   5  11  12     1590.79     1575.85     57.13 o 
   6  11  12       42.27       26.15     15.79 o 
  -9  12  12       94.67       86.09     19.69 o 
  -8  12  12      848.23      830.64     38.68 o 
  -7  12  12      141.58      115.83     19.95 o 
  -6  12  12       17.91       19.68     14.34 o 
  -5  12  12      235.68      235.09     28.67 o 
  -4  12  12      564.49      571.44     30.75 o 
  -3  12  12      303.62      258.22     24.76 o 
  -2  12  12       69.09       35.19     14.21 o 
  -1  12  12      712.56      680.91     33.46 o 
   0  12  12      288.57      270.55     25.60 o 
   1  12  12      681.89      735.81     35.67 o 
   2  12  12      243.93      263.23     25.65 o 
   3  12  12      839.54      801.91     43.84 o 
   4  12  12      640.17      606.53     28.46 o 
   5  12  12      177.48      165.15     23.66 o 
  -7  13  12      237.29      221.18     26.11 o 
  -6  13  12      750.27      712.57     36.33 o 
  -5  13  12      167.47      154.33     28.80 o 
  -4  13  12     1611.33     1708.06     53.22 o 
  -3  13  12        0.70        1.91     13.28 o 
  -2  13  12      616.22      598.31     33.29 o 
  -1  13  12       56.62       32.31     15.43 o 
   0  13  12     1388.79     1410.45     54.01 o 
   1  13  12       93.31       94.76     19.46 o 
   2  13  12      292.55      254.84     26.11 o 
   3  13  12       42.71       26.66     15.29 o 
  -5  14  12      473.99      401.85     41.46 o 
  -4  14  12       90.77       60.93     23.64 o 
  -3  14  12      125.10       79.72     19.55 o 
  -2  14  12      381.88      374.61     32.19 o 
  -1  14  12      409.80      383.85     32.00 o 
   0  14  12       44.15       16.67     16.21 o 
   1  14  12      161.88      153.31     24.15 o 
 -14   1  13       26.32       14.51     13.84 o 
 -13   1  13       16.09        2.01     12.32 o 
 -12   1  13      415.01      369.19     23.80 o 
 -11   1  13       26.37       20.72     11.26 o 
 -10   1  13      323.76      282.60     20.05 o 
  -9   1  13      365.97      329.30     16.36 o 
  -8   1  13        0.10       -4.76      5.73 o 
  -7   1  13     1187.78     1245.11     23.25 o 
  -6   1  13      428.27      381.36     13.04 o 
  -5   1  13      165.56      132.32      9.08 o 
  -4   1  13      129.00      112.52      7.87 o 
  -3   1  13     1251.00     1275.54     17.79 o 
  -2   1  13      247.16      213.88     13.02 o 
  -1   1  13      611.28      525.26     19.18 o 
   0   1  13       19.94       14.90      6.20 o 
   1   1  13     1273.88     1320.05     30.64 o 
   2   1  13       90.50       76.12     10.32 o 
   3   1  13       17.48       18.30      7.37 o 
   4   1  13       86.90       73.00     11.36 o 
   5   1  13       97.02       72.27     11.95 o 
   6   1  13       37.02       21.57      9.66 o 
   7   1  13        8.37       -0.61      9.20 o 
   8   1  13        0.78       -9.37      9.77 o 
   9   1  13       60.44       35.49     14.95 o 
  10   1  13      337.48      405.54     39.07 o 
 -14   2  13       77.59       57.11     15.86 o 
 -13   2  13       22.82        9.20     12.75 o 
 -12   2  13        0.48       -0.68     11.27 o 
 -11   2  13       71.89       35.68     12.26 o 
 -10   2  13       47.32       41.58     11.43 o 
  -9   2  13     1854.20     1878.16     34.74 o 
  -8   2  13        7.79        9.77      6.21 o 
  -7   2  13     2253.88     2320.79     31.39 o 
  -6   2  13       55.86       39.78      6.61 o 
  -5   2  13       81.61       73.63      7.42 o 
  -4   2  13       23.69       20.43      5.22 o 
  -3   2  13      217.19      210.38     10.51 o 
  -2   2  13      660.78      612.02     17.75 o 
  -1   2  13       30.58       18.78      5.07 o 
   0   2  13      911.80      885.28     25.74 o 
   1   2  13        2.39        3.16      6.05 o 
   2   2  13      426.51      377.90     17.77 o 
   3   2  13        2.52        1.26      6.72 o 
   4   2  13        3.91        3.48      7.19 o 
   5   2  13      277.73      199.52     17.09 o 
   6   2  13      180.88      165.23     16.61 o 
   7   2  13      285.10      306.38     21.67 o 
   8   2  13       48.59       25.66     11.75 o 
   9   2  13        0.50       -0.65     12.66 o 
  10   2  13       47.67       60.49     22.79 o 
 -14   3  13      139.14      139.36     19.72 o 
 -13   3  13       71.24       63.01     15.31 o 
 -12   3  13      642.69      576.80     27.55 o 
 -11   3  13      387.93      352.19     21.68 o 
 -10   3  13      489.98      445.81     22.55 o 
  -9   3  13       39.26       24.67      8.90 o 
  -8   3  13       17.35       14.25      7.44 o 
  -7   3  13     2500.42     2656.57     33.86 o 
  -6   3  13        0.85       -0.48      5.18 o 
  -5   3  13      110.22       98.45      8.30 o 
  -4   3  13      216.37      179.83      9.42 o 
  -3   3  13      764.69      732.63     18.32 o 
  -2   3  13      110.85       85.52      8.18 o 
  -1   3  13      237.06      233.43     11.08 o 
   0   3  13     1362.34     1307.94     23.09 o 
   1   3  13       71.94       52.44      7.43 o 
   2   3  13      177.03      150.87     13.45 o 
   3   3  13      688.28      619.07     22.98 o 
   4   3  13      193.40      181.38     15.86 o 
   5   3  13      276.06      238.12     18.18 o 
   6   3  13       30.79       29.64     10.24 o 
   7   3  13       84.69       86.78     14.03 o 
   8   3  13       77.37       72.57     14.29 o 
   9   3  13       29.13       16.05     13.63 o 
  10   3  13       39.19       75.57     22.86 o 
 -14   4  13       48.47       52.39     15.89 o 
 -13   4  13       32.48       35.80     14.30 o 
 -12   4  13      176.30      178.43     18.95 o 
 -11   4  13      246.42      222.70     19.53 o 
 -10   4  13        2.55        4.44      8.46 o 
  -9   4  13     1164.78     1219.42     40.31 o 
  -8   4  13      280.61      250.73     15.22 o 
  -7   4  13       75.50       51.92      7.99 o 
  -6   4  13      448.37      418.36     14.26 o 
  -5   4  13      834.41      822.95     18.40 o 
  -4   4  13       96.05       78.30      7.62 o 
  -3   4  13      276.15      233.17     11.68 o 
  -2   4  13       28.08       11.99      5.60 o 
  -1   4  13     1569.40     1546.60     26.48 o 
   0   4  13      271.88      246.01     12.18 o 
   1   4  13       22.21        7.23      6.27 o 
   2   4  13     2125.25     2126.41     32.52 o 
   3   4  13      963.18      942.21     28.39 o 
   4   4  13      844.28      836.60     27.48 o 
   5   4  13      122.28      119.61     13.95 o 
   6   4  13      389.94      352.68     20.56 o 
   7   4  13       15.36       24.47     10.89 o 
   8   4  13      211.79      181.56     21.70 o 
   9   4  13        3.05        6.91     13.44 o 
  10   4  13      191.96      182.94     42.69 o 
 -13   5  13      113.55      108.54     17.63 o 
 -12   5  13       21.80       20.63     12.43 o 
 -11   5  13      373.72      357.14     21.91 o 
 -10   5  13      234.22      209.68     18.38 o 
  -9   5  13      208.80      203.45     15.34 o 
  -8   5  13      423.91      370.87     16.90 o 
  -7   5  13      680.89      686.18     18.74 o 
  -6   5  13       68.81       61.43      8.12 o 
  -5   5  13       19.23       11.26      5.44 o 
  -4   5  13     1278.06     1243.19     22.03 o 
  -3   5  13      196.03      178.98     11.52 o 
  -2   5  13      645.63      629.52     18.19 o 
  -1   5  13       34.88       23.22      6.63 o 
   0   5  13     4074.90     4252.48     45.82 o 
   1   5  13      858.77      845.29     21.55 o 
   2   5  13       94.85       72.32      9.33 o 
   3   5  13       13.45       14.11      8.24 o 
   4   5  13      274.48      291.06     18.66 o 
   5   5  13      827.62      809.89     28.25 o 
   6   5  13      295.41      290.02     19.74 o 
   7   5  13      804.50      829.51     30.84 o 
   8   5  13      181.70      160.17     26.58 o 
   9   5  13      108.30      103.86     24.41 o 
 -13   6  13        0.04      -12.49     15.59 o 
 -12   6  13       41.87       31.66     16.25 o 
 -11   6  13        8.13        5.28     11.33 o 
 -10   6  13       48.01       43.53     10.69 o 
  -9   6  13        5.95        0.50      7.94 o 
  -8   6  13      249.31      227.98     15.35 o 
  -7   6  13      108.50      103.89     11.05 o 
  -6   6  13      190.98      165.12     11.33 o 
  -5   6  13      148.63      133.80     10.21 o 
  -4   6  13       41.30       26.94      6.39 o 
  -3   6  13      354.29      357.37     14.81 o 
  -2   6  13       50.86       40.37      7.83 o 
  -1   6  13      338.37      329.48     14.54 o 
   0   6  13     1066.80     1114.44     24.88 o 
   1   6  13      381.81      342.22     15.06 o 
   2   6  13       93.59       81.11     10.04 o 
   3   6  13       96.58       85.42     10.34 o 
   4   6  13      240.87      236.19     17.62 o 
   5   6  13      143.91      131.40     14.93 o 
   6   6  13      346.27      325.39     24.95 o 
   7   6  13       51.42       74.90     16.84 o 
   8   6  13      272.59      220.22     30.17 o 
   9   6  13      356.02      467.34     38.81 o 
 -13   7  13      162.94      164.77     24.94 o 
 -12   7  13       36.78       32.73     16.65 o 
 -11   7  13      750.54      795.13     37.21 o 
 -10   7  13        0.10       -1.77     10.34 o 
  -9   7  13       83.71       79.23     11.78 o 
  -8   7  13       36.59       22.55      8.79 o 
  -7   7  13      632.92      558.62     19.77 o 
  -6   7  13      400.91      382.56     14.75 o 
  -5   7  13        0.69       -1.12      5.64 o 
  -4   7  13       33.41       15.26      6.96 o 
  -3   7  13      147.39      109.57     10.61 o 
  -2   7  13     1233.54     1237.43     26.66 o 
  -1   7  13      430.56      404.78     16.24 o 
   0   7  13     5037.73     5007.29     77.13 o 
   1   7  13     1293.87     1327.96     44.53 o 
   2   7  13        1.42       -4.61      6.70 o 
   3   7  13      391.39      355.19     19.14 o 
   4   7  13      448.49      421.92     25.47 o 
   5   7  13       55.73       49.37     13.90 o 
   6   7  13        1.97       -6.05     11.11 o 
   7   7  13      263.36      285.33     32.58 o 
   8   7  13      214.68      294.02     34.76 o 
 -12   8  13        8.35        5.94     15.43 o 
 -11   8  13       27.56       21.94     16.32 o 
 -10   8  13     1638.04     1844.02     45.37 o 
  -9   8  13      239.50      226.13     19.53 o 
  -8   8  13      332.52      333.61     20.97 o 
  -7   8  13      340.69      327.77     16.85 o 
  -6   8  13       28.25       17.45      7.52 o 
  -5   8  13     1157.58     1184.80     24.47 o 
  -4   8  13      177.94      172.98     13.11 o 
  -3   8  13     2095.85     2154.59     35.95 o 
  -2   8  13        9.88        9.88      7.29 o 
  -1   8  13      734.94      690.85     20.96 o 
   0   8  13      490.75      487.32     18.23 o 
   1   8  13      119.67      118.70     13.52 o 
   2   8  13      889.04      945.81     29.52 o 
   3   8  13       93.76       95.85     13.50 o 
   4   8  13     1318.79     1327.33     43.27 o 
   5   8  13       90.74       59.54     14.82 o 
   6   8  13     1094.78     1092.46     42.08 o 
   7   8  13     1258.41     1456.60     61.98 o 
   8   8  13      179.99      140.24     28.29 o 
 -11   9  13     1209.42     1230.27     47.43 o 
 -10   9  13      875.38      833.13     32.23 o 
  -9   9  13      316.15      345.18     22.80 o 
  -8   9  13       16.97       10.33     10.37 o 
  -7   9  13      834.45      864.64     29.52 o 
  -6   9  13     2059.23     2199.08     43.86 o 
  -5   9  13       51.98       45.45     11.03 o 
  -4   9  13     1008.81     1030.63     26.36 o 
  -3   9  13      197.52      168.00     13.70 o 
  -2   9  13      506.92      507.32     19.37 o 
  -1   9  13      358.07      285.42     17.36 o 
   0   9  13     1957.12     1964.23     66.67 o 
   1   9  13      124.60      102.32     13.38 o 
   2   9  13     1704.18     1809.50     44.67 o 
   3   9  13      244.33      229.38     18.98 o 
   4   9  13     1294.28     1308.24     36.68 o 
   5   9  13      785.96      792.55     35.77 o 
   6   9  13      188.87      208.38     29.74 o 
   7   9  13     1215.49     1262.47     59.00 o 
 -11  10  13        4.44       -0.18     13.87 o 
 -10  10  13      637.28      642.77     29.87 o 
  -9  10  13      173.66      162.47     18.56 o 
  -8  10  13      184.75      179.73     18.78 o 
  -7  10  13        4.99        7.18     10.58 o 
  -6  10  13      333.34      328.73     19.68 o 
  -5  10  13      117.55      132.26     15.44 o 
  -4  10  13      138.76       94.88     16.36 o 
  -3  10  13     1239.84     1257.42     41.31 o 
  -2  10  13      190.66      157.43     15.78 o 
  -1  10  13      921.34      943.85     30.17 o 
   0  10  13       30.12       19.21      9.77 o 
   1  10  13      210.73      245.55     21.23 o 
   2  10  13      715.01      707.40     30.26 o 
   3  10  13       36.28       19.05     11.24 o 
   4  10  13      516.25      462.93     24.31 o 
   5  10  13       12.00        7.23     12.77 o 
   6  10  13      277.30      248.23     32.33 o 
 -10  11  13       39.94       29.17     15.13 o 
  -9  11  13      502.81      497.40     26.96 o 
  -8  11  13       21.54        3.88     12.19 o 
  -7  11  13       46.88       52.73     16.15 o 
  -6  11  13       79.03       69.24     20.40 o 
  -5  11  13      313.83      251.57     20.50 o 
  -4  11  13     2144.35     2221.95     57.49 o 
  -3  11  13       86.39       50.55     14.59 o 
  -2  11  13      328.10      327.53     26.75 o 
  -1  11  13       54.67       35.08     14.16 o 
   0  11  13      571.02      567.88     26.56 o 
   1  11  13      272.32      274.70     20.74 o 
   2  11  13      873.18      947.97     33.45 o 
   3  11  13      152.34      122.35     16.84 o 
   4  11  13        8.66       11.16     11.69 o 
   5  11  13      524.56      539.49     32.26 o 
  -8  12  13      779.78      797.49     48.51 o 
  -7  12  13      295.20      293.49     34.74 o 
  -6  12  13      323.38      350.28     37.19 o 
  -5  12  13      214.57      211.64     29.37 o 
  -4  12  13      502.76      432.53     29.16 o 
  -3  12  13      672.38      637.70     32.82 o 
  -2  12  13      100.81       80.04     16.91 o 
  -1  12  13      517.05      522.43     30.73 o 
   0  12  13        9.17        4.54     13.29 o 
   1  12  13      586.00      639.16     33.50 o 
   2  12  13       71.92       32.31     14.74 o 
   3  12  13       16.91        9.39     13.51 o 
   4  12  13      855.00      856.93     33.71 o 
  -7  13  13      465.06      501.03     42.00 o 
  -6  13  13      255.55      293.76     35.81 o 
  -5  13  13       50.11       43.10     21.54 o 
  -4  13  13     1126.14     1098.08     43.76 o 
  -3  13  13        4.20        1.93     13.28 o 
  -2  13  13     1584.31     1688.45     53.71 o 
  -1  13  13       21.92        2.04     14.79 o 
   0  13  13     1142.17     1178.27     55.01 o 
   1  13  13       33.91       25.15     14.80 o 
   2  13  13     1067.60     1198.60     55.97 o 
  -4  14  13       66.82       24.91     22.08 o 
  -3  14  13      392.82      407.88     33.46 o 
  -2  14  13       47.65       24.13     16.69 o 
  -1  14  13      389.61      405.05     32.57 o 
 -14   0  14      372.68      424.89     40.41 o 
 -13   0  14        9.92       -7.01     16.68 o 
 -12   0  14      671.75      643.61     40.95 o 
 -11   0  14      367.80      355.56     31.53 o 
 -10   0  14     5253.01     5607.73    180.65 o 
  -9   0  14       87.27       68.20     16.97 o 
  -8   0  14     1605.93     1611.13     39.36 o 
  -7   0  14     1803.21     1817.47     40.43 o 
  -6   0  14      160.92      125.01     13.69 o 
  -5   0  14     5120.09     5191.72     60.80 o 
  -4   0  14       72.31       48.66     12.59 o 
  -3   0  14    10779.23    11003.70    121.52 o 
  -2   0  14     1349.12     1378.09     44.11 o 
  -1   0  14     4759.03     4272.02    136.06 o 
   0   0  14     2300.21     2236.80     81.94 o 
   1   0  14     2108.83     2066.02     56.77 o 
   2   0  14     1757.43     1726.49     68.98 o 
   3   0  14     2151.21     2100.00    146.73 o 
   4   0  14     4762.35     4909.75    158.17 o 
   5   0  14        0.71      -11.43     10.20 o 
   6   0  14    11177.80    11750.01    153.00 o 
   7   0  14      383.99      370.82     31.21 o 
   8   0  14     4336.30     5084.63    113.57 o 
   9   0  14      576.67      528.24     55.64 o 
  10   0  14     1043.23     1107.54     80.04 o 
 -14   1  14       17.07       22.27     14.28 o 
 -13   1  14      654.08      725.47     32.17 o 
 -12   1  14      109.22       75.85     15.48 o 
 -11   1  14     2950.58     3214.92     99.57 o 
 -10   1  14      272.14      303.52     20.84 o 
  -9   1  14     1797.71     1845.75     34.71 o 
  -8   1  14     3969.82     4277.75     61.19 o 
  -7   1  14      656.51      650.98     17.79 o 
  -6   1  14     3633.16     3676.75     38.60 o 
  -5   1  14      344.22      331.84     12.14 o 
  -4   1  14     4907.95     4911.00     46.23 o 
  -3   1  14       34.09       25.35      8.02 o 
  -2   1  14    11970.51    11746.42     89.44 o 
  -1   1  14     1224.04     1218.21     29.96 o 
   0   1  14     3098.29     2982.29     46.59 o 
   1   1  14     1927.05     1872.75     43.46 o 
   2   1  14     2371.55     2372.65     43.68 o 
   3   1  14     6693.84     6649.10     74.04 o 
   4   1  14      475.03      490.53     22.06 o 
   5   1  14     4045.50     4126.21     62.40 o 
   6   1  14      111.69      102.11     14.70 o 
   7   1  14     3314.50     3598.96     62.40 o 
   8   1  14      152.50      148.70     18.04 o 
   9   1  14     1840.28     1851.56     55.72 o 
  10   1  14      632.21      693.46     46.56 o 
 -14   2  14      545.11      591.77     40.05 o 
 -13   2  14        7.07        4.83     12.44 o 
 -12   2  14     3556.35     3963.28    105.18 o 
 -11   2  14      615.35      605.93     26.95 o 
 -10   2  14     4649.25     4931.05    100.01 o 
  -9   2  14     1405.81     1499.39     32.03 o 
  -8   2  14     3983.72     4159.34     44.33 o 
  -7   2  14     6876.17     7437.91     68.34 o 
  -6   2  14      955.81      942.32     20.36 o 
  -5   2  14     4750.98     4801.69     42.07 o 
  -4   2  14      946.66      973.21     21.69 o 
  -3   2  14     9953.11     9922.35     82.11 o 
  -2   2  14       19.01        4.64      6.74 o 
  -1   2  14    11485.67    11449.71     89.64 o 
   0   2  14     2369.20     2242.72     41.81 o 
   1   2  14     2595.85     2620.86     44.63 o 
   2   2  14     2883.15     2888.83     48.11 o 
   3   2  14     3055.08     3262.23     52.66 o 
   4   2  14     4099.20     4179.25     61.13 o 
   5   2  14      952.19      937.91     30.91 o 
   6   2  14     2806.26     2651.99     52.02 o 
   7   2  14       15.35       10.29     10.70 o 
   8   2  14     1696.23     1857.74     46.77 o 
   9   2  14      169.52      154.08     22.65 o 
 -14   3  14        3.99       -5.14     14.66 o 
 -13   3  14      674.22      775.04     33.07 o 
 -12   3  14        2.07       -0.45     12.07 o 
 -11   3  14     1383.17     1463.90     39.65 o 
 -10   3  14      557.28      581.87     25.45 o 
  -9   3  14     2021.41     2091.54     37.58 o 
  -8   3  14     1710.23     1701.41     32.64 o 
  -7   3  14     2010.05     2137.93     32.07 o 
  -6   3  14     1685.19     1634.75     26.69 o 
  -5   3  14      298.54      285.23     13.39 o 
  -4   3  14     7133.43     7129.26     58.35 o 
  -3   3  14        8.31        3.77      5.35 o 
  -2   3  14     4318.73     4153.33     45.69 o 
  -1   3  14     1505.77     1427.84     32.29 o 
   0   3  14    12608.32    12753.19     96.69 o 
   1   3  14     2619.55     2651.07     45.45 o 
   2   3  14      869.44      871.87     27.16 o 
   3   3  14     3581.08     3643.49     55.36 o 
   4   3  14      715.89      689.42     26.02 o 
   5   3  14     8446.05     8641.83     90.36 o 
   6   3  14       32.56       12.37      9.85 o 
   7   3  14     5849.40     6475.87     83.71 o 
   8   3  14      195.07      216.45     20.89 o 
   9   3  14     1595.31     1646.63     53.21 o 
 -14   4  14      726.92      775.64     34.79 o 
 -13   4  14        0.99       -7.80     12.30 o 
 -12   4  14     3434.47     3643.41     64.62 o 
 -11   4  14       52.27       36.43     12.42 o 
 -10   4  14      727.22      743.85     28.04 o 
  -9   4  14      685.26      743.03     23.78 o 
  -8   4  14     1441.94     1445.06     30.82 o 
  -7   4  14     4804.84     5215.25     49.31 o 
  -6   4  14       25.04       12.34      6.11 o 
  -5   4  14     2988.83     2996.61     39.96 o 
  -4   4  14        7.14        6.80      6.27 o 
  -3   4  14     5306.59     5218.71     50.37 o 
  -2   4  14       24.29       13.85      6.23 o 
  -1   4  14     7887.81     7741.21     75.19 o 
   0   4  14     3419.19     3427.46     50.90 o 
   1   4  14     2654.05     2632.30     45.67 o 
   2   4  14     1815.00     1791.40     38.50 o 
   3   4  14      425.88      417.95     20.36 o 
   4   4  14     5996.84     6160.14    107.16 o 
   5   4  14      242.02      224.70     18.48 o 
   6   4  14     3750.91     3895.73     63.55 o 
   7   4  14      114.58      120.32     16.62 o 
   8   4  14     2978.34     3238.75     85.87 o 
   9   4  14      718.52      825.59     58.69 o 
 -13   5  14      723.28      803.44     33.65 o 
 -12   5  14      153.21      117.72     17.41 o 
 -11   5  14      643.33      619.14     27.53 o 
 -10   5  14      449.36      423.50     19.67 o 
  -9   5  14     2307.05     2347.51     40.58 o 
  -8   5  14     2060.69     2147.44     37.65 o 
  -7   5  14     1576.33     1674.48     28.79 o 
  -6   5  14     4145.76     4411.39     64.78 o 
  -5   5  14       76.12       62.18      9.11 o 
  -4   5  14     5547.09     5644.29     54.86 o 
  -3   5  14      261.46      228.36     13.08 o 
  -2   5  14     3786.25     3640.27     43.25 o 
  -1   5  14     1119.61     1112.87     24.51 o 
   0   5  14     3988.95     4070.31     58.24 o 
   1   5  14      606.36      597.81     23.05 o 
   2   5  14        9.34        8.99      8.07 o 
   3   5  14     1465.38     1435.69     35.96 o 
   4   5  14     1302.50     1353.20     35.92 o 
   5   5  14     3230.65     3265.08     64.25 o 
   6   5  14       50.61       49.71     12.11 o 
   7   5  14     1983.40     1923.54     54.66 o 
   8   5  14      156.55      161.03     27.66 o 
   9   5  14      780.31      763.86     48.51 o 
 -13   6  14       10.65        5.44     16.09 o 
 -12   6  14      926.26      938.57     41.79 o 
 -11   6  14      205.29      192.67     19.14 o 
 -10   6  14     2052.38     2115.22     44.97 o 
  -9   6  14     1265.34     1320.86     31.44 o 
  -8   6  14     1684.78     1734.88     34.47 o 
  -7   6  14     1032.55      983.99     23.66 o 
  -6   6  14     2284.99     2349.85     37.83 o 
  -5   6  14     1728.41     1630.34     31.15 o 
  -4   6  14      140.65      129.57     11.36 o 
  -3   6  14     2525.01     2412.53     36.70 o 
  -2   6  14        1.09       -5.19      5.98 o 
  -1   6  14     2200.50     2105.31     34.39 o 
   0   6  14     3926.42     3932.37     58.39 o 
   1   6  14     7737.39     7845.06     87.80 o 
   2   6  14      671.28      648.70     24.48 o 
   3   6  14      834.87      833.58     28.21 o 
   4   6  14     2547.65     2600.04     49.77 o 
   5   6  14      127.19      115.45     18.14 o 
   6   6  14     3626.37     3674.18     74.05 o 
   7   6  14       12.80       10.64     13.48 o 
   8   6  14     1931.17     2092.07     74.65 o 
 -12   7  14      142.81      149.03     22.63 o 
 -11   7  14      731.75      811.64     37.78 o 
 -10   7  14      629.70      647.55     27.95 o 
  -9   7  14     2445.72     2588.06     44.03 o 
  -8   7  14     1031.04     1037.22     27.74 o 
  -7   7  14       16.71        7.22      7.86 o 
  -6   7  14     2103.11     2115.92     50.45 o 
  -5   7  14      164.21      139.52     12.37 o 
  -4   7  14     2330.69     2264.83     37.02 o 
  -3   7  14       30.67       14.51      7.59 o 
  -2   7  14     8042.96     8194.98     73.95 o 
  -1   7  14      286.35      240.77     14.18 o 
   0   7  14     1474.06     1408.29     29.70 o 
   1   7  14     1382.54     1434.87     30.28 o 
   2   7  14     1176.24     1262.11     51.16 o 
   3   7  14     3923.45     4017.98     73.05 o 
   4   7  14      105.27       93.18     17.00 o 
   5   7  14     2544.01     2507.28     60.87 o 
   6   7  14        0.35       -0.32     11.29 o 
   7   7  14     3095.28     3128.25     88.66 o 
   8   7  14       26.35       16.37     18.54 o 
 -12   8  14      244.54      227.19     27.26 o 
 -11   8  14       43.20       43.86     17.78 o 
 -10   8  14     1545.13     1495.41     41.22 o 
  -9   8  14     1031.39     1069.38     34.32 o 
  -8   8  14      399.64      399.92     21.86 o 
  -7   8  14     1737.61     1851.85     40.63 o 
  -6   8  14     1096.14     1100.61     27.58 o 
  -5   8  14     3386.65     3561.05     47.77 o 
  -4   8  14       34.52       19.47      8.19 o 
  -3   8  14     6495.05     6652.27     72.84 o 
  -2   8  14      459.35      452.29     18.34 o 
  -1   8  14     1445.50     1402.15     30.24 o 
   0   8  14     1245.17     1246.38     28.67 o 
   1   8  14     2876.39     2917.92     55.34 o 
   2   8  14     1842.65     1933.24     51.41 o 
   3   8  14      959.58      939.82     37.06 o 
   4   8  14     1688.12     1702.16     50.16 o 
   5   8  14        1.72        4.75     11.55 o 
   6   8  14     1399.76     1338.85     47.37 o 
   7   8  14       96.83       74.57     22.79 o 
 -11   9  14      327.72      334.17     29.59 o 
 -10   9  14      636.00      638.52     29.28 o 
  -9   9  14     1944.37     2028.53     47.64 o 
  -8   9  14      275.14      257.35     23.90 o 
  -7   9  14       23.37       10.28     11.84 o 
  -6   9  14      753.88      708.36     31.53 o 
  -5   9  14      345.02      323.83     16.88 o 
  -4   9  14     1190.65     1162.72     28.54 o 
  -3   9  14       60.20       35.56      9.73 o 
  -2   9  14     2000.31     1843.52     40.00 o 
  -1   9  14       11.67       -5.50      8.12 o 
   0   9  14      424.34      425.24     21.04 o 
   1   9  14      714.26      723.60     27.08 o 
   2   9  14     1367.20     1462.76     49.77 o 
   3   9  14      557.50      530.73     29.48 o 
   4   9  14      164.19      167.30     20.97 o 
   5   9  14      930.48      816.24     37.40 o 
   6   9  14      134.29      152.62     31.63 o 
   7   9  14     3047.94     3408.03     96.48 o 
 -10  10  14      619.64      589.08     29.10 o 
  -9  10  14      267.68      256.16     25.75 o 
  -8  10  14     1505.23     1538.86     48.80 o 
  -7  10  14      415.97      385.28     26.19 o 
  -6  10  14      416.73      430.68     26.69 o 
  -5  10  14      172.14      179.29     17.20 o 
  -4  10  14       75.72       39.36     14.07 o 
  -3  10  14     1512.55     1479.91     52.55 o 
  -2  10  14      162.34      153.57     16.34 o 
  -1  10  14      862.92      800.54     28.58 o 
   0  10  14      220.63      184.17     17.87 o 
   1  10  14      217.67      196.99     18.41 o 
   2  10  14     2675.09     2793.96     80.05 o 
   3  10  14      920.09      917.26     38.28 o 
   4  10  14     1261.94     1251.14     58.50 o 
   5  10  14       61.52       46.52     15.79 o 
   6  10  14      571.71      509.45     54.50 o 
  -9  11  14      165.97      138.37     21.98 o 
  -8  11  14      279.57      324.78     35.23 o 
  -7  11  14       30.77       18.59     17.76 o 
  -6  11  14     1732.80     1842.06     67.21 o 
  -5  11  14       83.36       61.42     20.21 o 
  -4  11  14     1699.31     1717.50     50.08 o 
  -3  11  14      344.71      293.69     25.79 o 
  -2  11  14     1523.54     1474.93     46.86 o 
  -1  11  14       15.08       -0.42     11.68 o 
   0  11  14      656.61      661.11     32.79 o 
   1  11  14      484.13      488.81     24.88 o 
   2  11  14       80.82       70.97     14.61 o 
   3  11  14      426.81      386.48     29.27 o 
   4  11  14      296.22      280.46     27.26 o 
   5  11  14      521.67      443.06     30.64 o 
  -8  12  14      920.24      889.15     51.47 o 
  -7  12  14      357.13      393.21     39.61 o 
  -6  12  14       13.23        4.19     18.86 o 
  -5  12  14      573.33      579.07     50.31 o 
  -4  12  14       20.36       14.34     14.17 o 
  -3  12  14      844.55      759.30     35.89 o 
  -2  12  14      180.93      126.96     20.57 o 
  -1  12  14     2417.76     2417.09     97.92 o 
   0  12  14      233.68      201.14     23.57 o 
   1  12  14      706.20      682.73     34.88 o 
   2  12  14      993.93     1042.94     42.57 o 
   3  12  14       65.17       54.91     21.82 o 
  -6  13  14      714.40      648.46     45.66 o 
  -5  13  14      145.55      106.47     26.34 o 
  -4  13  14      110.09       80.97     19.15 o 
  -3  13  14       28.71       15.08     15.67 o 
  -2  13  14      541.87      505.09     32.39 o 
  -1  13  14       16.48       19.49     15.75 o 
   0  13  14      246.68      215.44     25.35 o 
   1  13  14      274.85      243.36     26.95 o 
 -14   1  15        3.93       -5.70     13.26 o 
 -13   1  15        6.87        5.67     13.18 o 
 -12   1  15      246.54      253.33     25.27 o 
 -11   1  15      184.03      159.16     17.57 o 
 -10   1  15      178.57      162.42     16.83 o 
  -9   1  15        3.05       -3.65      7.52 o 
  -8   1  15       98.25       77.79      9.49 o 
  -7   1  15       34.90       25.74      7.06 o 
  -6   1  15      326.27      275.65     13.71 o 
  -5   1  15      423.08      414.86     18.95 o 
  -4   1  15      627.38      623.00     22.67 o 
  -3   1  15        0.01       -3.73      5.88 o 
  -2   1  15      393.46      381.35     18.28 o 
  -1   1  15      145.15      110.72     12.30 o 
   0   1  15      570.37      540.30     21.76 o 
   1   1  15       81.44       52.63      9.85 o 
   2   1  15       13.37        7.11      7.43 o 
   3   1  15       12.41       13.75      8.19 o 
   4   1  15       86.15       44.86     11.39 o 
   5   1  15        6.83       -0.08      9.27 o 
   6   1  15       72.24       63.83     13.30 o 
   7   1  15        0.40        5.08     11.10 o 
   8   1  15      379.89      421.46     26.34 o 
   9   1  15        9.15        1.29     14.73 o 
 -14   2  15        1.29        5.43     14.29 o 
 -13   2  15      344.33      314.54     25.17 o 
 -12   2  15       11.27       -2.14     11.84 o 
 -11   2  15       64.39       41.69     12.76 o 
 -10   2  15      374.09      326.38     21.26 o 
  -9   2  15       69.54       53.11     10.26 o 
  -8   2  15       49.24       35.49      7.89 o 
  -7   2  15      173.71      158.06     11.48 o 
  -6   2  15       66.43       49.53      8.69 o 
  -5   2  15      370.12      348.69     17.80 o 
  -4   2  15      123.81      108.20     12.06 o 
  -3   2  15        4.11        2.49      7.08 o 
  -2   2  15       72.00       47.36      9.19 o 
  -1   2  15      314.63      292.61     17.28 o 
   0   2  15     2055.20     2089.82     41.00 o 
   1   2  15       14.66       13.10      7.85 o 
   2   2  15      348.46      313.27     18.24 o 
   3   2  15      443.28      364.97     19.71 o 
   4   2  15      115.41       99.92     14.28 o 
   5   2  15      139.55      108.31     14.56 o 
   6   2  15        1.21       -4.96     10.05 o 
   7   2  15        3.83       11.92     11.06 o 
   8   2  15        0.48        2.67     11.70 o 
 -13   3  15        1.28       -6.23     12.54 o 
 -12   3  15     1710.66     1696.13     45.21 o 
 -11   3  15       19.76        9.17     11.05 o 
 -10   3  15      100.56       82.60     13.70 o 
  -9   3  15      113.29       92.73     11.89 o 
  -8   3  15       63.35       39.74      9.25 o 
  -7   3  15      204.30      193.41     13.89 o 
  -6   3  15     1658.37     1711.59     31.75 o 
  -5   3  15       28.12       16.32      6.92 o 
  -4   3  15     1230.40     1196.60     31.14 o 
  -3   3  15     1100.97     1122.10     30.02 o 
  -2   3  15      423.32      378.14     18.48 o 
  -1   3  15      132.20      123.54     13.26 o 
   0   3  15      202.70      200.25     15.76 o 
   1   3  15     3670.61     3756.15     56.09 o 
   2   3  15     1202.96     1106.73     31.70 o 
   3   3  15      190.34      181.86     16.35 o 
   4   3  15      105.23      121.65     15.07 o 
   5   3  15      637.32      660.25     27.24 o 
   6   3  15      166.09      197.24     18.84 o 
   7   3  15      338.39      332.37     24.17 o 
   8   3  15      282.80      397.84     31.45 o 
   9   3  15      386.99      474.46     32.26 o 
 -13   4  15       13.55       10.27     13.64 o 
 -12   4  15      385.45      400.85     24.83 o 
 -11   4  15       31.35       18.05     12.04 o 
 -10   4  15      613.62      600.12     27.90 o 
  -9   4  15      369.91      346.03     17.42 o 
  -8   4  15      334.46      327.56     16.17 o 
  -7   4  15      140.71      127.16     12.06 o 
  -6   4  15        3.18       -1.28      6.78 o 
  -5   4  15      408.73      353.89     15.51 o 
  -4   4  15       46.13       19.56      8.27 o 
  -3   4  15      618.98      605.55     22.69 o 
  -2   4  15      878.44      834.72     26.45 o 
  -1   4  15      824.09      778.92     25.89 o 
   0   4  15       15.66        4.52      7.09 o 
   1   4  15      596.55      520.28     22.33 o 
   2   4  15       92.53       69.39     11.49 o 
   3   4  15      147.35      121.82     16.17 o 
   4   4  15        1.05       -0.14      8.54 o 
   5   4  15       11.36        6.11      9.69 o 
   6   4  15      142.76      113.37     15.84 o 
   7   4  15       10.03       12.72     11.55 o 
   8   4  15      458.03      453.18     31.14 o 
 -13   5  15      107.31       86.55     17.23 o 
 -12   5  15      810.35      772.18     31.77 o 
 -11   5  15        4.15        3.58     11.48 o 
 -10   5  15      120.98       73.93     11.99 o 
  -9   5  15      128.75      111.96     12.60 o 
  -8   5  15        9.05        4.88      8.84 o 
  -7   5  15       57.54       39.55      9.05 o 
  -6   5  15      912.99      899.38     24.23 o 
  -5   5  15      160.66      140.93     12.14 o 
  -4   5  15        7.32       11.58      6.78 o 
  -3   5  15      220.74      181.55     12.92 o 
  -2   5  15      119.06      102.47     12.85 o 
  -1   5  15      378.75      338.55     18.03 o 
   0   5  15      733.90      691.42     24.97 o 
   1   5  15     8441.51     8965.87     87.38 o 
   2   5  15      233.80      211.74     17.34 o 
   3   5  15       53.96       38.37     10.84 o 
   4   5  15        3.01        7.85      9.24 o 
   5   5  15       45.06       34.39     11.43 o 
   6   5  15       35.73       43.70     12.84 o 
   7   5  15       20.21       16.38     14.37 o 
   8   5  15      554.80      631.45     43.93 o 
 -12   6  15       22.27        1.71     15.52 o 
 -11   6  15        7.24        7.76     12.17 o 
 -10   6  15       46.21       20.75      9.94 o 
  -9   6  15       67.61       49.04     10.65 o 
  -8   6  15      347.35      297.54     19.08 o 
  -7   6  15       19.89        9.27      8.53 o 
  -6   6  15       57.16       28.36      8.45 o 
  -5   6  15      702.84      642.17     20.89 o 
  -4   6  15        9.75        6.03      6.88 o 
  -3   6  15      671.89      628.65     20.37 o 
  -2   6  15      178.86      155.70     12.53 o 
  -1   6  15     1760.70     1638.41     37.34 o 
   0   6  15      499.54      445.67     20.87 o 
   1   6  15      142.74      135.97     14.69 o 
   2   6  15      549.08      513.30     23.21 o 
   3   6  15      441.59      384.18     20.97 o 
   4   6  15      356.12      365.91     21.76 o 
   5   6  15       40.02        6.52     11.70 o 
   6   6  15      556.53      563.30     31.95 o 
   7   6  15       58.75       59.32     21.82 o 
   8   6  15      159.30      135.35     27.72 o 
 -12   7  15      269.16      263.93     27.43 o 
 -11   7  15       74.25       58.89     17.87 o 
 -10   7  15       87.37       77.55     13.48 o 
  -9   7  15      503.17      499.09     21.52 o 
  -8   7  15      691.88      732.42     24.58 o 
  -7   7  15      183.31      168.15     22.55 o 
  -6   7  15     1768.46     1824.45     35.18 o 
  -5   7  15       36.00       39.03      9.01 o 
  -4   7  15      512.67      501.52     19.14 o 
  -3   7  15       33.95       21.46      8.42 o 
  -2   7  15      261.47      215.33     14.92 o 
  -1   7  15      538.74      505.93     22.12 o 
   0   7  15       66.30       63.73     11.85 o 
   1   7  15     1990.08     1953.24     42.56 o 
   2   7  15       20.22       -1.12      8.90 o 
   3   7  15      634.19      623.77     47.73 o 
   4   7  15        0.24       -1.36     11.12 o 
   5   7  15      117.00       84.59     17.64 o 
   6   7  15      866.45     1023.95     42.35 o 
   7   7  15      830.98      832.47     49.58 o 
 -11   8  15      336.79      339.51     37.18 o 
 -10   8  15      303.33      286.38     26.48 o 
  -9   8  15        1.25       -3.97     12.92 o 
  -8   8  15      321.42      305.66     25.77 o 
  -7   8  15       62.71       69.21     12.97 o 
  -6   8  15        5.78       -2.06      7.87 o 
  -5   8  15      825.73      798.83     24.16 o 
  -4   8  15        0.43       -5.07      7.26 o 
  -3   8  15      444.28      431.20     18.55 o 
  -2   8  15      236.64      204.66     14.99 o 
  -1   8  15     2047.28     2010.50     36.67 o 
   0   8  15      522.16      495.35     22.98 o 
   1   8  15      536.18      550.42     29.06 o 
   2   8  15      284.41      296.74     25.49 o 
   3   8  15      144.98      143.92     19.72 o 
   4   8  15      728.95      742.82     35.33 o 
   5   8  15       62.13       67.94     16.93 o 
   6   8  15      223.41      273.81     27.26 o 
   7   8  15       66.82       82.32     24.79 o 
 -11   9  15       83.29       71.20     28.97 o 
 -10   9  15       15.02       12.50     15.62 o 
  -9   9  15      365.30      338.05     28.42 o 
  -8   9  15      286.91      331.31     27.42 o 
  -7   9  15      217.05      231.62     22.93 o 
  -6   9  15      993.02      991.79     37.27 o 
  -5   9  15       25.51       12.78      8.85 o 
  -4   9  15     1132.07     1175.36     27.60 o 
  -3   9  15      115.69       87.68     12.00 o 
  -2   9  15      819.67      808.98     28.03 o 
  -1   9  15     1050.61     1031.28     32.03 o 
   0   9  15       73.57       85.29     16.33 o 
   1   9  15      773.31      788.81     34.97 o 
   2   9  15      525.32      501.34     29.02 o 
   3   9  15      804.96      830.00     37.37 o 
   4   9  15        2.42        3.31     12.46 o 
   5   9  15      480.61      447.58     29.62 o 
   6   9  15      431.10      484.75     40.41 o 
 -10  10  15      372.12      377.79     31.68 o 
  -9  10  15       32.51       20.30     15.80 o 
  -8  10  15      252.29      267.18     26.02 o 
  -7  10  15      547.31      571.84     31.12 o 
  -6  10  15       10.44        1.25     12.17 o 
  -5  10  15      425.76      433.87     26.92 o 
  -4  10  15       75.02       41.10     15.14 o 
  -3  10  15      522.84      476.99     24.62 o 
  -2  10  15      675.32      577.49     25.12 o 
  -1  10  15     1827.31     1756.44     42.08 o 
   0  10  15      204.63      196.72     22.26 o 
   1  10  15      287.03      312.60     26.98 o 
   2  10  15      285.91      261.90     25.31 o 
   3  10  15        2.90        3.01     13.34 o 
   4  10  15      702.38      744.46     37.11 o 
   5  10  15       42.81       17.60     15.80 o 
  -8  11  15      818.54      867.47     49.32 o 
  -7  11  15       34.35       25.79     19.67 o 
  -6  11  15      981.55     1088.08     53.29 o 
  -5  11  15       13.73        8.61     16.97 o 
  -4  11  15      471.04      452.60     28.53 o 
  -3  11  15      255.36      211.19     23.37 o 
  -2  11  15       12.80        6.11     12.42 o 
  -1  11  15      485.39      454.42     28.64 o 
   0  11  15       51.84       50.51     19.08 o 
   1  11  15      189.13      173.33     21.83 o 
   2  11  15      249.92      263.68     26.31 o 
   3  11  15      375.82      354.95     30.42 o 
   4  11  15       32.11       34.59     15.89 o 
  -7  12  15      349.77      406.98     41.64 o 
  -6  12  15        2.35      -10.35     17.22 o 
  -5  12  15      698.55      765.15     46.97 o 
  -4  12  15       28.46       12.42     14.92 o 
  -3  12  15      536.64      488.60     30.69 o 
  -2  12  15       45.49       29.84     13.36 o 
  -1  12  15     1381.12     1455.78     49.43 o 
   0  12  15      109.19       77.86     22.08 o 
   1  12  15      752.36      811.30     48.50 o 
   2  12  15     1081.96     1194.45     58.68 o 
  -4  13  15      456.42      433.75     42.83 o 
  -3  13  15       20.77        4.94     14.64 o 
  -2  13  15      454.51      467.39     32.82 o 
  -1  13  15      168.72      163.40     23.84 o 
 -13   0  16      238.25      195.65     29.34 o 
 -12   0  16     5360.51     5824.58    318.62 o 
 -11   0  16      135.39      152.53     25.32 o 
 -10   0  16     3826.91     4073.37     89.47 o 
  -9   0  16      764.39      754.64     45.73 o 
  -8   0  16      688.75      724.89     36.46 o 
  -7   0  16     2205.40     2298.50     62.17 o 
  -6   0  16      432.43      398.72     28.01 o 
  -5   0  16    17983.25    19459.65    177.05 o 
  -4   0  16      689.82      710.20     35.23 o 
  -3   0  16     6528.81     6086.52     99.13 o 
  -2   0  16     1082.64     1132.29     44.11 o 
  -1   0  16     2547.65     2582.90     65.89 o 
   0   0  16      860.94      787.10     42.30 o 
   1   0  16     1709.85     1616.62     54.31 o 
   2   0  16     1343.08     1401.65     63.65 o 
   3   0  16      701.14      557.58     34.92 o 
   4   0  16     4260.19     4367.29     97.19 o 
   5   0  16       19.52       12.64     14.09 o 
   6   0  16      713.36      699.04     42.25 o 
   7   0  16       80.36       60.16     21.24 o 
   8   0  16     1445.09     1526.43     64.68 o 
 -13   1  16      517.54      570.83     29.16 o 
 -12   1  16      596.73      557.83     28.11 o 
 -11   1  16      168.18      195.19     18.93 o 
 -10   1  16     1323.20     1463.72     38.87 o 
  -9   1  16      356.63      361.18     19.71 o 
  -8   1  16     2503.51     2686.92     56.41 o 
  -7   1  16       78.28       72.44     11.22 o 
  -6   1  16     4071.49     4322.51     59.50 o 
  -5   1  16       48.52       37.35      9.95 o 
  -3   1  16      400.17      373.75     18.89 o 
  -2   1  16     4710.74     4790.12     62.51 o 
  -1   1  16     3399.03     3402.37     55.45 o 
   0   1  16     1452.38     1519.70     36.71 o 
   1   1  16     3903.76     3928.92     81.31 o 
   2   1  16      133.89      130.55     14.76 o 
   3   1  16    15472.15    14726.84    278.76 o 
   4   1  16       22.30        8.78      9.31 o 
   5   1  16     2792.59     3100.09     58.49 o 
   6   1  16      202.69      220.44     20.58 o 
   7   1  16     1423.87     1557.89     44.59 o 
   8   1  16      667.97      760.83     33.34 o 
 -13   2  16      177.10      184.44     21.03 o 
 -12   2  16     6270.24     6885.81    191.77 o 
 -11   2  16      252.33      293.93     22.46 o 
 -10   2  16      961.24     1029.32     43.79 o 
  -9   2  16     1060.43     1060.10     31.81 o 
  -8   2  16      172.45      146.58     13.45 o 
  -7   2  16     3144.88     3274.09     52.10 o 
  -6   2  16       39.12       32.20      9.80 o 
  -5   2  16    13280.31    14201.52    107.34 o 
  -4   2  16     1396.71     1403.23     34.49 o 
  -3   2  16     7477.85     7399.94     77.40 o 
  -2   2  16     2473.54     2594.69     46.65 o 
  -1   2  16     3951.21     4034.76     58.34 o 
   0   2  16     1493.55     1479.23     36.23 o 
   1   2  16     3767.66     3727.01     62.93 o 
   2   2  16     4325.70     4533.34     68.87 o 
   3   2  16     1504.85     1391.65     37.56 o 
   4   2  16     4665.83     4846.86     70.54 o 
   5   2  16        3.14       -1.78      9.42 o 
   6   2  16     2307.72     2515.64     54.40 o 
   7   2  16      533.24      539.85     29.16 o 
   8   2  16     4732.43     5550.07     84.49 o 
 -13   3  16     1630.18     1725.85     61.17 o 
 -12   3  16      671.76      687.56     30.91 o 
 -11   3  16      111.51      148.33     17.50 o 
 -10   3  16      975.84     1101.39     39.99 o 
  -9   3  16     1553.49     1723.09     52.26 o 
  -8   3  16     1856.36     1968.29     41.71 o 
  -7   3  16      166.50      159.65     13.21 o 
  -6   3  16     8240.24     9262.06     87.83 o 
  -5   3  16       62.95       47.34     10.50 o 
  -4   3  16     4721.02     4701.67     75.18 o 
  -3   3  16      851.55      789.31     26.48 o 
  -2   3  16     3114.48     3204.16     51.94 o 
  -1   3  16     2203.15     2185.24     44.56 o 
   0   3  16        5.90        4.37      6.95 o 
   1   3  16     4167.58     4118.67     60.87 o 
   2   3  16      796.21      779.40     28.13 o 
   3   3  16     8930.92     8540.04    123.55 o 
   4   3  16        7.07        5.53      8.84 o 
   5   3  16     3652.31     3911.60     76.35 o 
   6   3  16       77.33       91.18     15.36 o 
   7   3  16      661.02      551.41     27.99 o 
   8   3  16      509.54      503.35     32.66 o 
 -13   4  16       77.98       52.31     16.26 o 
 -12   4  16     4891.36     5347.03    169.54 o 
 -11   4  16      426.03      445.14     25.04 o 
 -10   4  16      477.12      488.14     28.24 o 
  -9   4  16     1044.25     1081.02     32.67 o 
  -8   4  16     1092.93     1143.37     32.92 o 
  -7   4  16     2072.46     2112.93     37.27 o 
  -6   4  16      505.69      498.91     21.90 o 
  -5   4  16     4460.33     4556.27     61.68 o 
  -4   4  16        5.31        7.69      8.05 o 
  -3   4  16     6254.29     6531.01    113.52 o 
  -2   4  16      208.30      194.80     16.40 o 
  -1   4  16     2450.42     2382.07     45.65 o 
   0   4  16     1515.45     1406.22     35.68 o 
   1   4  16     3933.46     4012.68     60.88 o 
   2   4  16     5979.09     6125.23     76.01 o 
   3   4  16      463.61      415.52     21.95 o 
   4   4  16     1901.22     1979.66     46.00 o 
   5   4  16        9.01        2.67      9.79 o 
   6   4  16      685.17      629.02     29.01 o 
   7   4  16      256.43      271.33     23.66 o 
   8   4  16     1832.85     2001.95     60.13 o 
 -12   5  16       91.03       74.97     20.55 o 
 -11   5  16      382.98      391.64     28.13 o 
 -10   5  16      747.75      817.28     30.16 o 
  -9   5  16      114.91       99.85     14.94 o 
  -8   5  16      968.73      950.63     30.42 o 
  -7   5  16        4.38       -1.28      7.46 o 
  -6   5  16     2768.60     2818.84     49.34 o 
  -5   5  16      120.26       73.48     11.80 o 
  -4   5  16     2450.06     2361.47     45.09 o 
  -3   5  16     1503.25     1482.46     36.30 o 
  -2   5  16      408.76      393.97     19.86 o 
  -1   5  16     1252.03     1199.13     33.78 o 
   0   5  16       71.12       54.62     11.36 o 
   1   5  16     5032.62     5370.11     70.65 o 
   2   5  16     1216.99     1210.19     34.98 o 
   3   5  16     4549.54     4450.48     67.11 o 
   4   5  16       34.86       15.34     10.29 o 
   5   5  16     1647.89     1538.01     42.06 o 
   6   5  16      194.62      255.01     22.01 o 
   7   5  16     1126.06     1152.80     72.11 o 
 -12   6  16     1120.76     1109.76     56.32 o 
 -11   6  16      206.60      221.02     23.70 o 
 -10   6  16     1209.74     1279.52     37.79 o 
  -9   6  16      349.01      329.98     29.40 o 
  -8   6  16      167.20      151.44     16.09 o 
  -7   6  16     1238.62     1233.86     33.88 o 
  -6   6  16        0.30        0.97      7.51 o 
  -5   6  16     5634.04     5706.64     70.39 o 
  -4   6  16      141.07      118.25     14.33 o 
  -3   6  16     8933.48     9469.07     90.71 o 
  -2   6  16      113.88      105.22     13.36 o 
  -1   6  16     2257.07     2133.57     44.29 o 
   0   6  16     2772.36     2842.83     96.82 o 
   1   6  16     3613.95     3840.60     86.81 o 
   2   6  16     2814.71     2784.54     63.90 o 
   3   6  16       36.93       30.54     10.99 o 
   4   6  16     3632.17     3919.37     97.34 o 
   5   6  16       26.98       15.61     13.26 o 
   6   6  16     2066.79     2267.54     62.75 o 
   7   6  16      482.77      530.68     41.49 o 
 -12   7  16       31.86       18.86     21.24 o 
 -11   7  16     1672.28     1805.38     68.18 o 
 -10   7  16     1149.76     1165.81     43.92 o 
  -9   7  16      165.89      151.51     17.23 o 
  -8   7  16     1591.20     1629.30     40.38 o 
  -7   7  16       53.75       50.43     11.63 o 
  -6   7  16     3511.92     3692.27     60.07 o 
  -5   7  16       21.25       14.21      9.69 o 
  -4   7  16     4540.04     4816.64     65.82 o 
  -3   7  16      521.85      515.18     23.08 o 
  -2   7  16       33.51       31.81     10.54 o 
  -1   7  16     1555.29     1577.75     38.78 o 
   0   7  16      318.68      314.64     20.56 o 
   1   7  16     4457.38     4684.23     75.80 o 
   2   7  16      490.53      485.07     23.99 o 
   3   7  16     2356.40     2282.56     59.09 o 
   4   7  16       52.19       29.35     14.11 o 
   5   7  16      731.31      558.50     35.63 o 
   6   7  16      617.05      774.48     38.73 o 
 -11   8  16      184.42      226.06     32.53 o 
 -10   8  16     1833.00     1838.98     55.00 o 
  -9   8  16      707.23      736.30     35.17 o 
  -8   8  16      135.00      124.69     18.89 o 
  -7   8  16     1450.63     1370.14     43.02 o 
  -6   8  16      264.23      239.56     18.80 o 
  -5   8  16     2060.46     2083.50     38.97 o 
  -4   8  16       99.69       84.28     11.72 o 
  -3   8  16     2026.31     2019.66     43.91 o 
  -2   8  16       56.47       44.02     11.28 o 
  -1   8  16     1003.92      941.17     30.88 o 
   0   8  16     1116.17     1120.56     40.66 o 
   1   8  16     1337.82     1371.07     45.24 o 
   2   8  16     1112.42     1090.83     41.31 o 
   3   8  16      249.09      210.86     23.54 o 
   4   8  16     1998.14     1958.33     57.06 o 
   5   8  16      652.09      744.57     37.83 o 
   6   8  16     2312.73     2552.92     67.85 o 
 -10   9  16      294.58      312.56     29.16 o 
  -9   9  16       68.74       81.70     19.46 o 
  -8   9  16       55.79       62.78     16.57 o 
  -7   9  16      368.38      312.14     25.88 o 
  -6   9  16     1024.55     1013.84     38.22 o 
  -5   9  16       29.08        9.20      8.64 o 
  -4   9  16     3355.02     3511.84     50.78 o 
  -3   9  16      100.92       94.81     14.20 o 
  -2   9  16       39.27       21.06     12.16 o 
  -1   9  16     1040.99     1004.75     39.06 o 
   0   9  16      998.20     1017.32     39.63 o 
   1   9  16     2626.34     2723.66     99.21 o 
   2   9  16        5.66       -5.46     11.43 o 
   3   9  16     1394.46     1383.84     68.37 o 
   4   9  16       58.92       55.45     16.81 o 
   5   9  16     1224.25     1215.43     47.67 o 
  -9  10  16      408.80      449.93     31.85 o 
  -8  10  16      173.94      163.30     21.70 o 
  -7  10  16     1777.15     1734.53     52.18 o 
  -6  10  16      119.16       91.47     17.53 o 
  -5  10  16     1187.68     1201.53     37.60 o 
  -4  10  16       37.81       10.24     12.58 o 
  -3  10  16     1064.59      919.12     47.52 o 
  -2  10  16      265.51      240.32     23.82 o 
  -1  10  16     1713.60     1826.81     52.55 o 
   0  10  16      218.87      197.73     22.70 o 
   1  10  16      418.99      425.56     29.64 o 
   2  10  16     1201.51     1142.80     44.51 o 
   3  10  16        0.17      -11.57     12.87 o 
   4  10  16      310.88      272.14     27.86 o 
  -8  11  16      115.46      126.32     27.21 o 
  -7  11  16       10.41        1.85     18.00 o 
  -6  11  16      318.28      283.07     34.38 o 
  -5  11  16        0.35      -16.01     16.43 o 
  -4  11  16      893.50      876.45     37.94 o 
  -3  11  16      329.82      330.45     39.26 o 
  -2  11  16      100.81       82.14     22.79 o 
  -1  11  16      304.79      322.32     35.83 o 
   0  11  16      462.73      443.65     37.14 o 
   1  11  16     1113.83     1117.01     44.28 o 
   2  11  16       31.39       18.08     15.17 o 
   3  11  16      948.59      906.99     42.08 o 
  -6  12  16       23.79       23.58     19.67 o 
  -5  12  16      693.39      674.96     45.14 o 
  -4  12  16        5.94      -10.70     14.03 o 
  -3  12  16      626.45      502.89     39.25 o 
  -2  12  16      257.44      268.34     33.97 o 
  -1  12  16      511.00      490.20     39.48 o 
   0  12  16      185.60      185.74     30.16 o 
   1  12  16      120.02       73.94     24.25 o 
 -13   1  17        4.14       17.26     14.06 o 
 -12   1  17      153.30      112.00     20.52 o 
 -11   1  17       46.78       32.72     17.69 o 
 -10   1  17      296.17      286.75     30.96 o 
  -9   1  17      103.55       72.34     19.44 o 
  -8   1  17       66.54       59.59     12.03 o 
  -7   1  17       20.25       11.67      8.74 o 
  -6   1  17      171.30      150.21     15.52 o 
  -5   1  17       20.54        7.21      8.56 o 
  -4   1  17      412.78      386.84     20.08 o 
  -3   1  17     1148.46     1127.73     32.31 o 
  -2   1  17      227.25      215.46     17.01 o 
  -1   1  17       49.44       47.31     10.51 o 
   0   1  17        0.29        6.25      8.05 o 
   1   1  17      191.91      163.68     15.70 o 
   2   1  17       43.33       49.38     11.38 o 
   3   1  17       33.36       18.26      9.95 o 
   4   1  17      485.75      441.00     23.64 o 
   5   1  17        1.27       -2.63      9.95 o 
   6   1  17       45.49       43.48     13.41 o 
   7   1  17       43.46       33.01     14.15 o 
   8   1  17       14.50       21.88     15.00 o 
 -13   2  17      305.50      220.80     25.47 o 
 -12   2  17        6.98        5.52     14.04 o 
 -11   2  17       50.71       25.77     14.81 o 
 -10   2  17     1338.58     1309.11     55.51 o 
  -9   2  17       10.91        2.79     11.00 o 
  -8   2  17        7.70        5.84     10.50 o 
  -7   2  17        1.12        5.27      8.46 o 
  -6   2  17      415.25      402.85     20.67 o 
  -5   2  17       42.70       20.52      9.11 o 
  -4   2  17      183.15      185.60     16.35 o 
  -3   2  17       82.53       63.91     11.19 o 
  -2   2  17      441.45      460.22     21.62 o 
  -1   2  17       24.43       14.26      8.48 o 
   0   2  17       17.27       12.77      8.68 o 
   1   2  17      102.41       59.40     11.53 o 
   2   2  17        7.51       -1.59      8.64 o 
   3   2  17      317.43      291.89     21.71 o 
   4   2  17       11.36       13.15     10.53 o 
   5   2  17       91.70      103.37     16.01 o 
   6   2  17       40.66       37.54     13.21 o 
   7   2  17      221.20      329.10     26.22 o 
 -13   3  17        2.02        2.92     16.38 o 
 -12   3  17      680.03      638.12     34.83 o 
 -11   3  17       65.36       41.13     15.64 o 
 -10   3  17      245.56      196.07     21.66 o 
  -9   3  17       73.37       46.55     14.21 o 
  -8   3  17      117.73       77.13     15.99 o 
  -7   3  17        1.49       -5.88      8.24 o 
  -6   3  17       15.65        8.85      9.40 o 
  -5   3  17       69.27       45.44     10.94 o 
  -4   3  17       81.01       62.02     11.72 o 
  -3   3  17      342.83      344.73     19.48 o 
  -2   3  17      382.99      344.87     19.42 o 
  -1   3  17     1952.31     1964.68     43.06 o 
   0   3  17       54.28       39.43     10.54 o 
   1   3  17      158.72      126.62     15.18 o 
   2   3  17        3.07        2.05      8.79 o 
   3   3  17      435.15      398.07     22.21 o 
   4   3  17       10.21        9.57     10.39 o 
   5   3  17      114.15      102.83     15.87 o 
   6   3  17      102.23       80.49     15.86 o 
   7   3  17       57.49       53.98     15.98 o 
 -12   4  17        5.85       14.15     15.60 o 
 -11   4  17       45.78       30.12     15.36 o 
 -10   4  17      317.04      269.67     24.59 o 
  -9   4  17       66.44       64.33     14.92 o 
  -8   4  17      134.77      104.13     18.79 o 
  -7   4  17      907.46      905.43     29.76 o 
  -6   4  17      383.27      355.17     19.91 o 
  -5   4  17      356.01      313.72     18.98 o 
  -4   4  17        3.10       -3.60      8.00 o 
  -3   4  17     2337.53     2332.68     46.47 o 
  -2   4  17      146.09      160.53     15.70 o 
  -1   4  17        0.69        2.21      8.21 o 
   0   4  17       34.20       25.06      9.89 o 
   1   4  17      540.08      482.00     23.35 o 
   2   4  17      694.99      612.26     26.53 o 
   3   4  17      265.45      286.84     21.71 o 
   4   4  17      462.84      480.54     24.90 o 
   5   4  17       29.83        9.61     11.24 o 
   6   4  17       91.62       72.87     15.37 o 
   7   4  17        2.41        6.02     13.42 o 
 -12   5  17      190.76      182.32     24.18 o 
 -11   5  17      147.85      128.89     20.25 o 
 -10   5  17      109.26       89.06     15.26 o 
  -9   5  17       90.60       75.29     15.96 o 
  -8   5  17      185.23      172.25     20.09 o 
  -7   5  17       27.22       19.40     11.70 o 
  -6   5  17      390.09      337.64     19.51 o 
  -5   5  17       19.50        3.56      8.70 o 
  -4   5  17     1089.71     1116.97     33.01 o 
  -3   5  17      158.54      111.94     14.33 o 
  -2   5  17      163.54      123.54     14.62 o 
  -1   5  17       52.80       44.08     11.13 o 
   0   5  17     1184.66     1214.12     35.02 o 
   1   5  17      696.05      687.60     27.54 o 
   2   5  17        7.61        1.98      9.00 o 
   3   5  17      179.04      149.03     16.86 o 
   4   5  17        3.11        3.20     10.26 o 
   5   5  17      278.87      236.72     21.07 o 
   6   5  17       11.21        4.77     14.07 o 
   7   5  17      346.11      444.67     33.90 o 
 -12   6  17       37.93       50.60     22.86 o 
 -11   6  17        1.30        0.62     13.41 o 
 -10   6  17      287.88      263.77     21.85 o 
  -9   6  17        2.98       -1.13     10.15 o 
  -8   6  17       58.89       26.55     13.12 o 
  -7   6  17       80.56       54.31     13.83 o 
  -6   6  17       53.32       39.20     11.07 o 
  -5   6  17      255.08      239.95     19.35 o 
  -4   6  17       50.52       29.73     10.68 o 
  -3   6  17     1941.71     2014.06     44.26 o 
  -2   6  17     1022.43     1049.18     32.48 o 
  -1   6  17      177.19      150.28     16.25 o 
   0   6  17       22.34       21.54     10.46 o 
   1   6  17       24.56       14.79     10.24 o 
   2   6  17      487.66      431.20     23.30 o 
   3   6  17        6.31       -0.36     10.05 o 
   4   6  17      200.24      176.35     22.56 o 
   5   6  17       46.13       44.66     16.40 o 
   6   6  17      123.46       92.16     20.41 o 
 -11   7  17       56.57       47.27     22.62 o 
 -10   7  17      190.74      203.01     23.67 o 
  -9   7  17        3.11       -0.92     10.75 o 
  -8   7  17      103.63       90.32     20.93 o 
  -7   7  17       50.38       38.40     13.78 o 
  -6   7  17      261.23      236.71     19.72 o 
  -5   7  17       79.02       42.83     11.76 o 
  -4   7  17      111.78       92.25     14.12 o 
  -3   7  17       49.28       41.37     11.19 o 
  -2   7  17       13.28       11.43      9.24 o 
  -1   7  17        9.43        7.18      9.81 o 
   0   7  17      123.83      119.23     15.27 o 
   1   7  17     1201.00     1191.39     36.21 o 
   2   7  17       27.02        4.13     11.73 o 
   3   7  17      707.46      648.89     34.29 o 
   4   7  17      738.73      860.11     43.55 o 
   5   7  17        1.30       -7.75     13.28 o 
   6   7  17       70.22       97.80     21.40 o 
 -10   8  17      286.57      285.72     27.40 o 
  -9   8  17      950.07      942.34     39.69 o 
  -8   8  17       24.96        9.95     14.83 o 
  -7   8  17      472.98      470.73     27.33 o 
  -6   8  17       13.20       14.50     12.90 o 
  -5   8  17      773.83      785.48     29.18 o 
  -4   8  17       11.61       -3.14      9.67 o 
  -3   8  17     1760.19     1706.33     41.45 o 
  -2   8  17      763.33      756.58     28.47 o 
  -1   8  17      878.67      887.27     35.55 o 
   0   8  17       78.61       58.13     15.67 o 
   1   8  17      930.35      903.45     38.79 o 
   2   8  17      518.98      486.96     29.67 o 
   3   8  17        0.29        1.13     12.58 o 
   4   8  17      963.95      976.06     42.67 o 
   5   8  17      257.77      345.59     31.87 o 
  -9   9  17      100.59       84.01     19.65 o 
  -8   9  17      346.56      333.08     35.02 o 
  -7   9  17      159.99      193.65     27.75 o 
  -6   9  17     1548.04     1721.02     63.66 o 
  -5   9  17      256.68      209.00     19.45 o 
  -4   9  17      487.16      442.03     23.40 o 
  -3   9  17       26.65        5.50     11.14 o 
  -2   9  17      230.91      252.78     24.59 o 
  -1   9  17      715.66      718.20     34.36 o 
   0   9  17      109.83       88.72     17.83 o 
   1   9  17      584.81      526.22     30.85 o 
   2   9  17        0.47       -8.83     12.75 o 
   3   9  17      965.40      953.76     46.04 o 
   4   9  17      248.93      282.50     28.58 o 
  -8  10  17       36.28       17.60     17.69 o 
  -7  10  17      619.91      600.31     40.38 o 
  -6  10  17       33.66       13.72     24.39 o 
  -5  10  17       36.89       23.29     17.51 o 
  -4  10  17       29.09        9.08     16.43 o 
  -3  10  17      547.53      499.36     37.97 o 
  -2  10  17      198.38      182.11     22.34 o 
  -1  10  17      782.02      816.46     43.68 o 
   0  10  17      220.89      191.79     23.89 o 
   1  10  17      132.44       93.81     19.91 o 
   2  10  17      427.49      408.23     31.88 o 
   3  10  17      192.81      174.65     23.81 o 
  -7  11  17      151.57      129.42     28.83 o 
  -6  11  17      379.30      301.09     51.07 o 
  -5  11  17        3.03        1.52     22.87 o 
  -4  11  17      288.95      267.54     34.15 o 
  -3  11  17       10.36        8.31     16.43 o 
  -2  11  17      211.86      244.27     32.99 o 
  -1  11  17      365.92      373.89     38.94 o 
   0  11  17        8.54       -4.75     16.97 o 
   1  11  17      544.26      502.02     32.03 o 
  -3  12  17      584.18      542.49     41.41 o 
  -2  12  17       33.51       41.14     20.94 o 
 -13   0  18      128.35      173.03     42.69 o 
 -12   0  18      286.27      282.79     48.02 o 
 -11   0  18     1329.93     1359.85     84.61 o 
 -10   0  18      184.97      195.90     38.87 o 
  -9   0  18      832.19      792.74     61.74 o 
  -8   0  18        7.32       18.15     14.52 o 
  -7   0  18     2080.51     2173.20     65.70 o 
  -6   0  18       78.65       51.53     16.97 o 
  -5   0  18     6396.98     6750.87    113.45 o 
  -4   0  18     2844.00     2980.06    128.44 o 
  -3   0  18      599.95      525.11     33.53 o 
  -2   0  18     2706.68     2786.65    155.12 o 
  -1   0  18     1993.57     2059.59     64.27 o 
   0   0  18     7257.86     7610.35    123.08 o 
   1   0  18      138.67      135.63     22.33 o 
   2   0  18     2086.35     1993.24     70.13 o 
   3   0  18      110.13       83.17     20.40 o 
   4   0  18     3401.19     3326.60     91.85 o 
   5   0  18      159.58      140.13     25.72 o 
   6   0  18     2556.17     2993.38     89.59 o 
   7   0  18     1170.41     1390.78     64.11 o 
 -13   1  18     1917.11     1939.93     73.56 o 
 -12   1  18      110.58      122.84     26.10 o 
 -11   1  18      947.60      876.91     47.96 o 
 -10   1  18     2293.83     2377.56     74.37 o 
  -9   1  18       88.12       57.06     18.84 o 
  -8   1  18     2050.92     2204.93     46.51 o 
  -7   1  18       30.75       22.35      9.60 o 
  -6   1  18     4760.89     4971.34     69.06 o 
  -5   1  18      259.29      241.75     19.15 o 
  -4   1  18     4394.61     4507.86     80.43 o 
  -3   1  18     1402.27     1368.45     36.83 o 
  -2   1  18      679.53      649.23     26.36 o 
  -1   1  18     1549.21     1533.08     39.45 o 
   0   1  18     1650.34     1672.85     41.64 o 
   1   1  18     2882.09     2853.46     65.57 o 
   2   1  18       40.42       25.30     10.86 o 
   3   1  18     5451.26     5486.78    128.10 o 
   4   1  18      268.53      246.68     21.60 o 
   5   1  18     1793.42     1867.75     48.93 o 
   6   1  18      601.58      581.37     29.87 o 
   7   1  18     1388.24     1570.97     47.96 o 
 -12   2  18      447.55      416.03     36.06 o 
 -11   2  18     1862.98     1951.03     69.76 o 
 -10   2  18      274.84      300.99     32.58 o 
  -9   2  18     1394.41     1484.88     45.99 o 
  -8   2  18      102.23       91.27     16.43 o 
  -7   2  18     2599.40     2714.24     60.73 o 
  -6   2  18       33.96       15.22      9.81 o 
  -5   2  18     2902.68     2933.69     53.44 o 
  -4   2  18      605.11      557.98     24.56 o 
  -3   2  18     3542.04     3673.00     59.53 o 
  -2   2  18      453.47      397.02     21.39 o 
  -1   2  18      559.62      546.08     24.55 o 
   0   2  18     3823.31     3830.00     62.41 o 
   1   2  18       91.63       60.39     12.30 o 
   2   2  18     5343.99     5241.31     74.94 o 
   3   2  18       90.16       78.36     14.24 o 
   4   2  18     3955.55     4147.54     70.07 o 
   5   2  18      530.24      523.06     27.55 o 
   6   2  18     1199.93     1188.87     40.75 o 
   7   2  18     1052.93     1234.72     43.03 o 
 -12   3  18      748.68      770.83     46.88 o 
 -11   3  18      710.26      689.90     43.65 o 
 -10   3  18     2381.57     2571.35     77.59 o 
  -9   3  18        4.57        0.45     11.43 o 
  -8   3  18     1608.10     1704.68     48.81 o 
  -7   3  18       15.79        3.99      9.38 o 
  -6   3  18     4098.72     4237.73     73.82 o 
  -5   3  18      217.00      180.71     17.48 o 
  -4   3  18     5449.12     5822.51     74.75 o 
  -3   3  18     4066.46     4300.91     64.58 o 
  -2   3  18      521.47      501.90     23.70 o 
  -1   3  18     2483.90     2379.35     49.00 o 
   0   3  18     1255.23     1316.77     38.07 o 
   1   3  18     5247.84     5269.24     95.39 o 
   2   3  18      256.63      231.27     19.91 o 
   3   3  18     3334.05     3291.86     61.28 o 
   4   3  18      110.33       86.15     15.29 o 
   5   3  18     2198.20     2246.35     53.75 o 
   6   3  18      456.42      499.92     28.24 o 
 -12   4  18      993.37     1045.43     54.12 o 
 -11   4  18     1087.57     1067.50     52.50 o 
 -10   4  18      385.21      389.87     34.79 o 
  -9   4  18      813.73      896.66     37.51 o 
  -8   4  18        7.58        9.36     12.16 o 
  -7   4  18     2407.86     2572.14     50.74 o 
  -6   4  18      417.90      392.06     21.52 o 
  -5   4  18     1604.84     1557.56     39.69 o 
  -4   4  18     2234.36     2328.81     48.00 o 
  -3   4  18     5558.43     5889.84    113.54 o 
  -2   4  18     1282.42     1275.31     36.32 o 
  -1   4  18        2.66        0.03      8.84 o 
   0   4  18     1908.58     1922.50     45.22 o 
   1   4  18      766.65      740.99     29.20 o 
   2   4  18     5653.92     5477.66     84.65 o 
   3   4  18       41.55       28.36     11.66 o 
   4   4  18     3046.90     3132.61     61.55 o 
   5   4  18      443.24      424.60     25.35 o 
   6   4  18      589.16      515.23     28.92 o 
 -12   5  18      647.85      687.66     45.66 o 
 -11   5  18      568.06      573.38     41.21 o 
 -10   5  18      792.63      776.75     45.19 o 
  -9   5  18      385.67      416.47     27.11 o 
  -8   5  18      998.17      977.30     38.52 o 
  -7   5  18      158.31      150.03     19.35 o 
  -6   5  18     1654.46     1621.41     40.83 o 
  -5   5  18       25.93       21.35     10.41 o 
  -4   5  18     2773.09     2851.47     53.64 o 
  -3   5  18     1765.74     1774.42     42.74 o 
  -2   5  18     2399.27     2405.83     49.51 o 
  -1   5  18       70.98       49.50     11.72 o 
   0   5  18       72.24       61.12     12.92 o 
   1   5  18     2316.93     2258.68     52.92 o 
   2   5  18      177.79      152.28     17.48 o 
   3   5  18     3137.98     3094.16     60.11 o 
   4   5  18      149.54      177.47     19.60 o 
   5   5  18     1825.01     1838.45     48.70 o 
   6   5  18      704.12      727.25     39.25 o 
 -11   6  18      689.21      719.90     44.58 o 
 -10   6  18       52.29       56.03     16.31 o 
  -9   6  18     1229.34     1213.75     52.58 o 
  -8   6  18       16.44       12.32     12.60 o 
  -7   6  18     2072.34     2149.11     55.84 o 
  -6   6  18       17.55       12.47      9.99 o 
  -5   6  18     3600.13     3777.28     66.56 o 
  -4   6  18      334.94      304.82     21.52 o 
  -3   6  18      589.73      559.48     25.34 o 
  -2   6  18      963.39      981.81     32.92 o 
  -1   6  18       23.96       18.57     10.75 o 
   0   6  18     2079.34     2031.97     47.28 o 
   1   6  18       80.27       67.85     13.61 o 
   2   6  18     2355.32     2290.76     51.66 o 
   3   6  18        0.35       11.71     10.94 o 
   4   6  18     2199.28     2137.72     61.90 o 
   5   6  18       34.06       16.83     15.59 o 
 -10   7  18      803.54      922.91     50.38 o 
  -9   7  18      356.66      326.79     28.14 o 
  -8   7  18     1317.36     1343.01     45.44 o 
  -7   7  18      235.71      199.76     22.20 o 
  -6   7  18     1881.43     1952.58     45.65 o 
  -5   7  18      553.14      531.16     25.26 o 
  -4   7  18      817.39      736.47     28.87 o 
  -3   7  18     1970.53     1993.39     46.14 o 
  -2   7  18     4624.24     4691.71     69.73 o 
  -1   7  18     1697.55     1763.37     44.25 o 
   0   7  18      387.83      393.13     23.96 o 
   1   7  18     2381.60     2405.85     75.80 o 
   2   7  18        0.30       -8.25     12.07 o 
   3   7  18     2950.65     2965.11     73.48 o 
   4   7  18      246.84      276.15     28.27 o 
   5   7  18     1215.37     1242.12     49.71 o 
 -10   8  18       77.58       27.77     21.38 o 
  -9   8  18      689.83      643.61     43.62 o 
  -8   8  18       32.61       30.90     18.59 o 
  -7   8  18      627.15      633.99     32.66 o 
  -6   8  18       86.01       83.20     16.94 o 
  -5   8  18     2745.54     2880.12     55.46 o 
  -4   8  18      171.33      135.37     16.64 o 
  -3   8  18      196.96      155.87     17.47 o 
  -2   8  18     1010.48     1066.44     34.91 o 
  -1   8  18      976.03      980.05     40.11 o 
   0   8  18     1143.93     1184.66     44.73 o 
   1   8  18        7.18        3.90     13.28 o 
   2   8  18     1394.85     1348.11     48.94 o 
   3   8  18       67.33       51.18     17.01 o 
   4   8  18     3014.02     3104.15     75.84 o 
  -9   9  18      468.59      445.54     39.01 o 
  -8   9  18      537.22      521.49     39.61 o 
  -7   9  18        0.02      -13.73     16.14 o 
  -6   9  18     2287.93     2523.61     78.31 o 
  -5   9  18       42.29       22.47     12.51 o 
  -4   9  18      260.10      226.29     20.12 o 
  -3   9  18      235.18      215.78     23.88 o 
  -2   9  18      637.84      545.64     31.27 o 
  -1   9  18     2037.00     2109.15     58.98 o 
   0   9  18      539.79      498.16     30.86 o 
   1   9  18      867.09      837.16     39.25 o 
   2   9  18       34.91       34.53     15.69 o 
   3   9  18      479.38      417.83     35.06 o 
  -7  10  18      716.40      685.28     44.65 o 
  -6  10  18      138.60       88.42     33.54 o 
  -5  10  18      737.23      680.69     65.55 o 
  -4  10  18        2.23       -0.02     16.68 o 
  -3  10  18      239.89      235.29     32.29 o 
  -2  10  18      577.53      577.32     32.63 o 
  -1  10  18       76.33       66.25     17.87 o 
   0  10  18      202.15      171.45     23.86 o 
   1  10  18      203.40      188.67     24.81 o 
  -5  11  18      263.29      227.91     48.78 o 
  -4  11  18     1030.95     1011.35     60.98 o 
  -3  11  18      283.93      284.04     35.38 o 
  -2  11  18      393.59      403.95     41.77 o 
  -1  11  18     1121.33     1091.33     57.92 o 
 -12   1  19       10.36       10.55     18.45 o 
 -11   1  19        0.28       18.68     17.79 o 
 -10   1  19        0.27        0.78     15.35 o 
  -9   1  19       45.07       19.50     16.68 o 
  -8   1  19        0.04       -2.36      9.89 o 
  -7   1  19      262.31      209.00     18.92 o 
  -6   1  19      112.01       96.11     14.45 o 
  -5   1  19        6.91        1.92      8.83 o 
  -4   1  19       94.17       79.23     13.18 o 
  -3   1  19      328.57      310.78     21.38 o 
  -2   1  19       66.88       52.26     12.11 o 
  -1   1  19       78.63       63.32     12.62 o 
   0   1  19        7.69       10.69      9.65 o 
   1   1  19      172.13      143.65     16.90 o 
   2   1  19        3.13        3.28     10.16 o 
   3   1  19       20.04       16.64     11.34 o 
   4   1  19       15.47       19.34     12.13 o 
   5   1  19        0.49      -13.94     11.18 o 
   6   1  19       37.15       85.93     17.48 o 
 -12   2  19       22.36       14.27     17.76 o 
 -11   2  19       20.68        6.76     16.68 o 
 -10   2  19      121.09      118.53     23.87 o 
  -9   2  19      104.73       84.58     17.41 o 
  -8   2  19      247.43      236.65     23.45 o 
  -7   2  19      121.42      101.48     14.96 o 
  -6   2  19      102.44       71.73     13.53 o 
  -5   2  19       33.45       24.03     10.58 o 
  -4   2  19      225.79      224.39     19.11 o 
  -3   2  19        8.50        2.59      9.13 o 
  -2   2  19      118.53      116.57     18.81 o 
  -1   2  19      617.58      585.07     26.43 o 
   0   2  19        2.11        8.66      9.54 o 
   1   2  19        2.05       -0.87      9.60 o 
   2   2  19       20.13       23.55     10.52 o 
   3   2  19        7.54        8.26     10.81 o 
   4   2  19       65.27       39.31     13.87 o 
   5   2  19      190.60      227.08     22.49 o 
   6   2  19      108.64      133.96     20.48 o 
 -12   3  19      171.20      134.61     26.90 o 
 -11   3  19        1.43       -1.31     16.14 o 
 -10   3  19       92.40       82.98     22.32 o 
  -9   3  19       28.20       26.16     13.63 o 
  -8   3  19      414.15      372.88     26.68 o 
  -7   3  19        2.43       -7.67      9.31 o 
  -6   3  19      455.32      423.08     23.03 o 
  -5   3  19      429.87      385.69     22.07 o 
  -4   3  19      842.94      849.89     31.03 o 
  -3   3  19      356.02      326.71     21.56 o 
  -2   3  19        6.45        7.88      9.59 o 
  -1   3  19      280.47      255.05     20.51 o 
   0   3  19       53.30       38.44     11.61 o 
   1   3  19        0.76        2.07      9.69 o 
   2   3  19       21.72        6.63     10.42 o 
   3   3  19        5.72       -7.33     10.09 o 
   4   3  19        0.92        2.84     11.44 o 
   5   3  19      135.94      124.44     18.91 o 
 -11   4  19        1.66        7.82     17.22 o 
 -10   4  19        2.58        3.45     16.43 o 
  -9   4  19      304.65      244.08     24.90 o 
  -8   4  19       89.81       56.43     16.13 o 
  -7   4  19        5.41        1.43     10.38 o 
  -6   4  19      417.69      409.40     23.36 o 
  -5   4  19       54.69       42.84     11.44 o 
  -4   4  19        2.63       -0.48      9.21 o 
  -3   4  19      305.06      312.67     22.18 o 
  -2   4  19     4052.57     4361.47     78.80 o 
  -1   4  19      158.94      135.44     16.32 o 
   0   4  19      672.83      661.45     28.57 o 
   1   4  19        8.12       -4.08      9.74 o 
   2   4  19      571.13      520.55     26.60 o 
   3   4  19       12.89        5.40     11.22 o 
   4   4  19      138.26      116.71     17.88 o 
   5   4  19      773.77      864.37     35.97 o 
 -11   5  19      127.39      126.69     56.03 o 
 -10   5  19       32.01       33.55     18.86 o 
  -9   5  19        3.74       -3.48     12.71 o 
  -8   5  19      197.06      165.74     21.35 o 
  -7   5  19        6.46       -3.17     11.11 o 
  -6   5  19      169.51      144.97     17.23 o 
  -5   5  19      297.12      283.92     21.84 o 
  -4   5  19      350.53      324.28     21.83 o 
  -3   5  19       56.08       32.67     11.53 o 
  -2   5  19      185.90      167.56     18.09 o 
  -1   5  19       29.90       27.26     11.00 o 
   0   5  19       72.62       60.90     13.38 o 
   1   5  19       62.39       41.31     12.61 o 
   2   5  19       27.87       22.78     11.70 o 
   3   5  19      448.15      463.85     26.85 o 
   4   5  19       45.78       39.34     14.59 o 
   5   5  19      175.39      161.46     20.29 o 
 -10   6  19       53.90       38.61     16.71 o 
  -9   6  19      640.43      618.55     33.27 o 
  -8   6  19       58.91       40.90     15.31 o 
  -7   6  19      165.80      137.72     19.45 o 
  -6   6  19       41.55       15.23     11.31 o 
  -5   6  19      176.57      150.59     17.57 o 
  -4   6  19      241.21      212.51     20.12 o 
  -3   6  19       98.12       81.00     14.96 o 
  -2   6  19     2125.36     2132.86     49.11 o 
  -1   6  19       33.26       16.44     11.18 o 
   0   6  19        9.49        2.95     10.50 o 
   1   6  19       69.79       42.83     13.00 o 
   2   6  19        4.17       10.02     11.90 o 
   3   6  19      557.38      657.22     30.35 o 
   4   6  19      146.40      103.21     21.13 o 
 -10   7  19       66.56       65.50     22.86 o 
  -9   7  19       55.79       24.69     15.43 o 
  -8   7  19      203.64      194.29     22.86 o 
  -7   7  19        0.14       -2.02     12.58 o 
  -6   7  19      326.46      307.55     22.96 o 
  -5   7  19        0.14       -6.49     10.37 o 
  -4   7  19     1373.61     1339.61     39.20 o 
  -3   7  19        0.47        2.25     10.36 o 
  -2   7  19      364.02      388.60     24.60 o 
  -1   7  19      255.55      196.22     20.19 o 
   0   7  19      224.00      200.86     20.14 o 
   1   7  19      546.09      510.83     31.64 o 
   2   7  19       54.82       44.18     16.68 o 
   3   7  19      660.76      699.70     37.83 o 
   4   7  19       95.73       81.38     20.07 o 
  -9   8  19      563.24      514.48     40.38 o 
  -8   8  19      139.04       86.97     23.44 o 
  -7   8  19      301.85      300.54     27.13 o 
  -6   8  19      115.42       97.79     18.38 o 
  -5   8  19      397.53      389.70     24.60 o 
  -4   8  19       44.15       25.20     12.46 o 
  -3   8  19      102.07       49.93     13.88 o 
  -2   8  19     2132.38     2237.58     51.05 o 
  -1   8  19       40.91       11.91     14.21 o 
   0   8  19      754.94      754.48     37.47 o 
   1   8  19      113.79       89.07     19.25 o 
   2   8  19      238.20      202.60     25.83 o 
   3   8  19      321.96      362.78     32.85 o 
  -8   9  19      287.89      274.91     34.22 o 
  -7   9  19       28.05       33.09     19.08 o 
  -6   9  19      316.03      293.74     34.61 o 
  -5   9  19      254.11      200.19     20.59 o 
  -4   9  19      710.37      668.42     35.74 o 
  -3   9  19      254.44      257.93     26.00 o 
  -2   9  19      159.22      163.35     22.65 o 
  -1   9  19      409.09      396.19     30.72 o 
   0   9  19       10.38       12.86     14.48 o 
   1   9  19      419.62      397.23     31.78 o 
  -6  10  19        0.53       -7.62     25.15 o 
  -5  10  19      155.45      112.81     36.59 o 
  -4  10  19      338.69      361.05     39.30 o 
  -3  10  19       16.30       -0.59     16.60 o 
  -2  10  19      243.46      228.66     25.74 o 
  -1  10  19      370.44      348.22     31.08 o 
   0  10  19      384.52      317.79     30.67 o 
 -11   0  20      759.79      841.52     70.89 o 
 -10   0  20       26.73       32.78     25.92 o 
  -9   0  20     1395.12     1374.33     84.61 o 
  -8   0  20        2.34       -0.76     15.84 o 
  -7   0  20       85.01       59.20     18.05 o 
  -6   0  20        2.01       -8.38     12.94 o 
  -5   0  20     1831.48     1865.91     64.67 o 
  -4   0  20      751.75      693.71     40.95 o 
  -3   0  20      260.20      282.28     36.59 o 
  -2   0  20     1227.02     1088.95     54.50 o 
  -1   0  20       34.61       27.76     15.84 o 
   0   0  20     8334.30     7865.90    134.82 o 
   1   0  20       36.05       31.74     17.76 o 
   2   0  20     1174.33     1226.72     70.13 o 
   3   0  20      491.00      512.62     39.17 o 
   4   0  20     1257.96     1312.78     61.10 o 
   5   0  20      728.11      694.68     55.26 o 
 -11   1  20       33.58       52.90     20.16 o 
 -10   1  20     1287.82     1403.56     61.38 o 
  -9   1  20        6.38        0.30     16.06 o 
  -8   1  20     6075.34     6813.69    210.00 o 
  -7   1  20       56.37       32.00     12.43 o 
  -6   1  20     4493.15     4764.72     84.05 o 
  -5   1  20     1363.58     1561.40     42.56 o 
  -4   1  20      832.67      788.75     30.95 o 
  -3   1  20      514.39      443.57     24.09 o 
  -2   1  20     1568.22     1615.24     43.26 o 
  -1   1  20     2502.33     2482.24     53.41 o 
   0   1  20      334.30      286.67     22.39 o 
   1   1  20     3669.34     3750.12     67.40 o 
   2   1  20       18.94       17.73     11.60 o 
   3   1  20     1000.23      974.29     36.64 o 
   4   1  20      265.46      230.94     22.62 o 
   5   1  20     1889.66     1929.08     53.45 o 
 -11   2  20      875.28      914.61     51.47 o 
 -10   2  20       11.94       15.33     17.22 o 
  -9   2  20     2342.59     2484.69     78.96 o 
  -8   2  20       25.73        3.56     12.32 o 
  -7   2  20      585.41      569.87     27.15 o 
  -6   2  20     1217.94     1273.52     38.77 o 
  -5   2  20     1863.88     2060.64     48.17 o 
  -4   2  20     3424.85     3606.83     63.48 o 
  -3   2  20      199.13      193.41     18.70 o 
  -2   2  20     4376.44     4567.44     72.23 o 
  -1   2  20      106.47       96.89     15.37 o 
   0   2  20    10420.46    10410.79    109.92 o 
   1   2  20        0.42       -5.01     10.07 o 
   2   2  20     2854.64     3099.15     62.54 o 
   3   2  20      100.95       90.85     16.31 o 
   4   2  20      817.59      760.01     33.93 o 
   5   2  20      921.97      954.23     38.46 o 
 -11   3  20      194.89      207.70     30.99 o 
 -10   3  20      987.21      981.26     51.73 o 
  -9   3  20        1.85      -13.46     12.70 o 
  -8   3  20     3351.16     3467.33     73.62 o 
  -7   3  20      303.18      325.38     23.90 o 
  -6   3  20     2676.02     2913.91     57.54 o 
  -5   3  20       59.98       61.20     13.70 o 
  -4   3  20     1335.87     1383.23     40.25 o 
  -3   3  20     1595.66     1652.46     43.83 o 
  -2   3  20      582.50      521.37     25.88 o 
  -1   3  20     2994.08     2992.47     59.04 o 
   0   3  20      229.55      198.81     19.99 o 
   1   3  20     1398.43     1442.49     42.70 o 
   2   3  20      173.95      145.84     18.18 o 
   3   3  20     1028.24     1027.25     37.57 o 
   4   3  20      633.29      613.80     30.90 o 
   5   3  20     3179.70     3564.99     72.06 o 
 -11   4  20      752.90      737.90     46.62 o 
 -10   4  20        3.95       16.77     17.79 o 
  -9   4  20     2657.50     2985.59     70.09 o 
  -8   4  20        3.44      -13.96     12.11 o 
  -7   4  20     1094.83     1101.70     36.48 o 
  -6   4  20      579.50      577.47     27.29 o 
  -5   4  20      527.47      548.75     26.67 o 
  -4   4  20      408.28      376.51     23.20 o 
  -3   4  20        3.22        3.95     10.01 o 
  -2   4  20     2100.33     2006.07     48.47 o 
  -1   4  20      136.34      128.04     16.86 o 
   0   4  20     3525.86     3351.90     63.34 o 
   1   4  20       10.47        0.04     10.16 o 
   2   4  20     1889.74     1811.15     48.75 o 
   3   4  20      251.75      232.32     22.17 o 
   4   4  20      430.33      381.08     28.32 o 
 -10   5  20      811.75      832.11     48.72 o 
  -9   5  20        4.61        2.75     14.65 o 
  -8   5  20     2129.52     2230.72     60.68 o 
  -7   5  20       61.15       45.44     15.75 o 
  -6   5  20     3202.42     3456.65     63.04 o 
  -5   5  20       48.79       34.41     12.87 o 
  -4   5  20     2149.07     2288.28     51.78 o 
  -3   5  20     1733.59     1796.45     46.00 o 
  -2   5  20     2491.19     2734.60     56.62 o 
  -1   5  20     3069.39     3098.95     60.84 o 
   0   5  20      164.45      130.98     17.42 o 
   1   5  20     2526.98     2760.66     58.94 o 
   2   5  20        2.00       -0.92     11.66 o 
   3   5  20     1169.58     1120.04     39.84 o 
   4   5  20      378.34      450.63     28.85 o 
 -10   6  20       19.89        5.69     20.08 o 
  -9   6  20     1490.92     1575.91     52.62 o 
  -8   6  20      100.16       79.06     18.03 o 
  -7   6  20     1164.70     1189.88     44.89 o 
  -6   6  20      742.01      786.87     32.05 o 
  -5   6  20       17.27       11.08     11.45 o 
  -4   6  20     1659.93     1742.23     45.95 o 
  -3   6  20       10.25        2.65     10.75 o 
  -2   6  20     4505.08     4755.50     74.73 o 
  -1   6  20      373.26      335.23     24.73 o 
   0   6  20     1830.52     1776.97     47.39 o 
   1   6  20        5.84       -5.35     11.03 o 
   2   6  20      730.37      607.18     30.06 o 
   3   6  20      759.40      861.15     42.29 o 
  -9   7  20        2.18       -5.66     14.51 o 
  -8   7  20     1358.67     1373.29     48.91 o 
  -7   7  20       82.94       61.34     20.94 o 
  -6   7  20     2177.54     2245.20     60.46 o 
  -5   7  20       36.86       25.13     13.07 o 
  -4   7  20      237.94      187.49     20.03 o 
  -3   7  20      658.78      617.51     28.89 o 
  -2   7  20     1203.54     1255.53     39.90 o 
  -1   7  20     1227.24     1243.09     39.96 o 
   0   7  20       50.67       51.27     14.21 o 
   1   7  20     2061.35     2131.10     62.95 o 
   2   7  20       14.17       15.19     15.39 o 
  -8   8  20        8.29       -7.32     18.99 o 
  -7   8  20     2368.37     2583.93     65.96 o 
  -6   8  20      133.40      129.32     21.62 o 
  -5   8  20       67.90       47.24     14.61 o 
  -4   8  20     1170.40     1201.30     39.11 o 
  -3   8  20      253.93      235.33     22.19 o 
  -2   8  20     2342.79     2421.24     55.02 o 
  -1   8  20       47.42       39.15     15.70 o 
   0   8  20     1211.14     1175.08     46.99 o 
   1   8  20       59.97       59.03     18.10 o 
  -6   9  20      638.93      603.53     43.65 o 
  -5   9  20       92.39       70.12     15.35 o 
  -4   9  20      449.39      444.49     31.75 o 
  -3   9  20      436.06      409.12     32.13 o 
  -2   9  20      652.48      622.84     35.68 o 
  -1   9  20      892.25      842.44     41.14 o 
 -11   1  21        0.68        1.91     18.86 o 
 -10   1  21        3.10       -9.22     16.97 o 
  -9   1  21        3.62        3.10     17.46 o 
  -8   1  21       43.46       16.40     14.81 o 
  -7   1  21      174.82      158.19     19.23 o 
  -6   1  21      222.86      204.15     20.67 o 
  -5   1  21       48.89       25.08     12.23 o 
  -4   1  21      157.04      114.99     16.24 o 
  -3   1  21        0.06        4.87      9.81 o 
  -2   1  21      402.04      387.97     25.30 o 
  -1   1  21       60.70       56.66     13.93 o 
   0   1  21       75.95       54.08     13.50 o 
   1   1  21       41.75       44.01     13.38 o 
   2   1  21        0.01       -1.59     11.50 o 
   3   1  21       30.65       28.84     13.26 o 
   4   1  21       64.83       77.50     17.28 o 
 -10   2  21        3.31       -4.19     16.71 o 
  -9   2  21       12.42        3.84     16.97 o 
  -8   2  21       70.08       61.95     17.15 o 
  -7   2  21      150.19      134.79     18.07 o 
  -6   2  21      875.31      886.02     34.00 o 
  -5   2  21      110.42       77.59     14.72 o 
  -4   2  21      827.88      856.64     33.24 o 
  -3   2  21        0.48       -4.82      9.88 o 
  -2   2  21       14.17       15.15     11.04 o 
  -1   2  21      152.21      122.00     17.17 o 
   0   2  21      330.26      322.68     24.42 o 
   1   2  21       96.65       76.76     15.96 o 
   2   2  21       66.39       55.83     14.65 o 
   3   2  21       23.21       18.04     12.95 o 
   4   2  21       88.92       89.12     18.52 o 
 -10   3  21       80.01       60.95     22.32 o 
  -9   3  21      347.21      349.15     29.99 o 
  -8   3  21       35.91       20.17     14.80 o 
  -7   3  21       51.27       34.73     13.41 o 
  -6   3  21      200.25      185.89     20.01 o 
  -5   3  21      213.57      207.33     20.44 o 
  -4   3  21      370.88      343.11     24.84 o 
  -3   3  21       96.13       79.97     15.02 o 
  -2   3  21       48.88       21.91     12.06 o 
  -1   3  21      135.63      103.71     16.63 o 
   0   3  21      126.21       83.83     16.09 o 
   1   3  21      247.62      265.78     23.40 o 
   2   3  21       32.63       61.16     15.10 o 
   3   3  21      164.14      173.59     21.16 o 
 -10   4  21        6.17        7.09     17.76 o 
  -9   4  21      125.84       98.78     19.51 o 
  -8   4  21        2.67       -2.93     13.46 o 
  -7   4  21      348.04      333.03     29.02 o 
  -6   4  21       34.20       18.74     12.49 o 
  -5   4  21      313.14      294.33     23.49 o 
  -4   4  21      307.41      310.60     24.28 o 
  -3   4  21      538.12      520.93     27.13 o 
  -2   4  21      147.93      101.94     16.77 o 
  -1   4  21       91.33       77.25     15.42 o 
   0   4  21       51.17       40.09     13.66 o 
   1   4  21        1.20       -1.82     11.48 o 
   2   4  21       42.45       16.78     13.30 o 
   3   4  21       62.94       57.17     15.99 o 
  -9   5  21       83.37       65.02     18.63 o 
  -8   5  21      159.35      121.96     20.79 o 
  -7   5  21       22.69       16.79     14.51 o 
  -6   5  21     1188.87     1292.47     40.95 o 
  -5   5  21      175.45      189.69     20.63 o 
  -4   5  21        0.58       -7.86     10.74 o 
  -3   5  21       11.56        3.78     11.53 o 
  -2   5  21      262.89      224.99     21.67 o 
  -1   5  21      433.34      410.83     26.25 o 
   0   5  21      153.98      170.52     19.77 o 
   1   5  21      110.26       84.44     16.11 o 
   2   5  21        1.96        8.38     12.75 o 
  -8   6  21        3.16        0.61     14.79 o 
  -7   6  21      140.27      112.45     20.94 o 
  -6   6  21        0.59       -9.45     11.69 o 
  -5   6  21       68.70       35.74     13.70 o 
  -4   6  21       71.16       51.26     14.83 o 
  -3   6  21      537.94      549.84     28.23 o 
  -2   6  21     1485.58     1509.57     44.64 o 
  -1   6  21       94.39       60.23     15.29 o 
   0   6  21      361.99      378.86     27.09 o 
   1   6  21      281.45      281.10     24.35 o 
   2   6  21       35.62       11.29     13.33 o 
  -7   7  21        7.66       -5.48     14.64 o 
  -6   7  21      652.85      637.33     35.43 o 
  -5   7  21      484.03      464.22     26.75 o 
  -4   7  21      121.18      107.28     17.49 o 
  -3   7  21        7.19        3.50     12.17 o 
  -2   7  21       29.00       12.08     12.84 o 
  -1   7  21      588.36      545.30     28.93 o 
   0   7  21      171.27      147.37     22.86 o 
   1   7  21      335.01      330.00     32.23 o 
  -6   8  21        1.52        9.56     14.79 o 
  -5   8  21       32.64       36.39     14.67 o 
  -4   8  21       54.87       51.67     15.70 o 
  -3   8  21       43.55       19.64     14.38 o 
  -2   8  21      572.91      526.25     33.52 o 
  -1   8  21        0.10       -7.11     14.52 o 
 -10   0  22        2.57       11.43     29.73 o 
  -9   0  22     2148.48     2245.58    112.81 o 
  -8   0  22      108.70      102.76     25.56 o 
  -7   0  22     3059.95     3258.60    130.34 o 
  -6   0  22     1012.80     1082.05     57.93 o 
  -5   0  22      236.66      217.69     30.36 o 
  -4   0  22     1496.95     1565.46     63.83 o 
  -3   0  22     1085.36     1198.44     56.94 o 
  -2   0  22     2191.03     2221.61     76.87 o 
  -1   0  22      109.63       59.16     20.21 o 
   0   0  22     4119.71     4249.54    106.93 o 
   1   0  22      164.67      157.99     29.19 o 
   2   0  22      908.34      869.43     51.33 o 
   3   0  22      322.24      294.18     37.63 o 
 -10   1  22      931.64     1026.39     57.13 o 
  -9   1  22        2.14       -8.42     16.82 o 
  -8   1  22     1434.63     1468.31     52.07 o 
  -7   1  22     1192.10     1300.46     42.00 o 
  -6   1  22      542.19      523.76     28.18 o 
  -5   1  22      569.71      556.39     28.48 o 
  -4   1  22      545.06      572.49     28.95 o 
  -3   1  22     3411.37     3637.09     68.64 o 
  -2   1  22        2.02        5.34     11.43 o 
  -1   1  22     2083.69     1982.29     51.85 o 
   0   1  22       39.95       19.78     13.12 o 
   1   1  22     2605.51     2563.23     60.03 o 
   2   1  22      409.75      339.58     26.80 o 
   3   1  22     1455.64     1717.66     51.28 o 
  -9   2  22     1802.97     1807.18     71.94 o 
  -8   2  22      191.05      204.85     24.75 o 
  -7   2  22     1894.01     2003.30     51.62 o 
  -6   2  22     1565.18     1687.05     47.44 o 
  -5   2  22       10.36        4.26     11.69 o 
  -4   2  22      742.67      746.20     32.61 o 
  -3   2  22      457.19      466.75     27.50 o 
  -2   2  22     1746.96     1747.29     48.53 o 
  -1   2  22       14.23        5.14     11.82 o 
   0   2  22     2629.26     2745.10     61.39 o 
   1   2  22      637.18      609.99     30.96 o 
   2   2  22      880.69      837.56     36.01 o 
  -9   3  22      137.12      166.57     29.63 o 
  -8   3  22      839.93      803.02     40.03 o 
  -7   3  22     1276.54     1400.45     43.62 o 
  -6   3  22     1901.68     2099.32     52.47 o 
  -5   3  22      205.91      156.74     19.69 o 
  -4   3  22       20.37       19.78     12.67 o 
  -3   3  22     2152.99     2221.37     54.27 o 
  -2   3  22      208.68      168.54     20.00 o 
  -1   3  22     3694.39     3717.72     70.56 o 
   0   3  22      100.34       87.56     16.73 o 
   1   3  22     2177.62     2298.07     57.51 o 
   2   3  22      529.44      513.19     30.49 o 
  -9   4  22     1422.62     1633.54     56.14 o 
  -8   4  22       35.96       30.27     17.70 o 
  -7   4  22     1709.50     1753.27     56.74 o 
  -6   4  22     1792.09     1995.15     51.69 o 
  -5   4  22      350.74      366.80     26.89 o 
  -4   4  22      537.96      548.62     28.86 o 
  -3   4  22      264.28      264.11     23.31 o 
  -2   4  22     2984.84     3089.51     64.08 o 
  -1   4  22      135.80      129.01     18.47 o 
   0   4  22     2924.64     3072.54     65.35 o 
   1   4  22       81.95       66.31     16.05 o 
   2   4  22     1514.62     1511.30     47.25 o 
  -8   5  22     1286.11     1241.04     48.77 o 
  -7   5  22      580.54      558.56     34.45 o 
  -6   5  22      850.35      817.47     34.29 o 
  -5   5  22      689.62      748.08     32.93 o 
  -4   5  22       31.67       12.31     12.79 o 
  -3   5  22     1323.15     1379.13     43.57 o 
  -2   5  22        9.93        5.66     12.53 o 
  -1   5  22     2413.34     2427.23     57.68 o 
   0   5  22      189.74      171.98     20.82 o 
   1   5  22     1522.45     1612.29     49.15 o 
  -7   6  22      912.60      925.32     42.63 o 
  -6   6  22      618.19      605.00     30.85 o 
  -5   6  22     1928.25     2053.33     61.50 o 
  -4   6  22      199.10      171.83     20.99 o 
  -3   6  22       99.08      119.38     18.73 o 
  -2   6  22     1108.95     1083.63     39.70 o 
  -1   6  22       51.32       35.04     14.41 o 
   0   6  22     1821.89     1797.98     50.61 o 
  -5   7  22     1023.99     1102.07     40.00 o 
  -4   7  22       52.68       53.82     16.07 o 
  -3   7  22      739.03      731.02     33.25 o 
  -2   7  22        3.26        8.35     13.11 o 
  -8   1  23       22.11       12.22     15.69 o 
  -7   1  23       52.48       33.55     14.86 o 
  -6   1  23       39.70       22.51     13.39 o 
  -5   1  23       72.14       48.41     14.44 o 
  -4   1  23       27.82       13.13     12.93 o 
  -3   1  23        0.14        6.45     12.24 o 
  -2   1  23       19.22        3.33     12.25 o 
  -1   1  23       25.58       22.96     13.02 o 
   0   1  23        0.57       -1.86     12.31 o 
   1   1  23       95.80      122.94     19.12 o 
  -8   2  23      173.51      157.25     24.02 o 
  -7   2  23       53.68       39.39     15.42 o 
  -6   2  23       63.10       46.88     15.22 o 
  -5   2  23        0.11      -10.02     11.98 o 
  -4   2  23       93.85       63.27     15.64 o 
  -3   2  23       34.35       19.06     13.54 o 
  -2   2  23        3.01        9.06     12.34 o 
  -1   2  23       26.09       11.14     13.22 o 
   0   2  23        0.11       -1.66     12.76 o 
   1   2  23       16.87       20.47     14.18 o 
  -8   3  23      183.75      178.38     25.96 o 
  -7   3  23      101.47       95.09     20.67 o 
  -6   3  23      186.76      176.60     21.43 o 
  -5   3  23      642.10      623.60     31.43 o 
  -4   3  23      234.66      204.48     22.35 o 
  -3   3  23      222.89      217.90     23.04 o 
  -2   3  23        5.35        2.54     12.77 o 
  -1   3  23      110.89       99.10     18.05 o 
   0   3  23       18.04        6.71     13.04 o 
  -7   4  23      168.25      146.19     23.76 o 
  -6   4  23       91.15       83.98     18.09 o 
  -5   4  23       27.73       14.84     13.36 o 
  -4   4  23       12.48       18.38     13.66 o 
  -3   4  23       12.20       -3.03     12.97 o 
  -2   4  23       36.07       29.95     14.55 o 
  -1   4  23       83.29       85.71     18.08 o 
   0   4  23      241.22      240.89     24.31 o 
  -6   5  23       11.86        2.92     13.99 o 
  -5   5  23      881.78      838.04     36.39 o 
  -4   5  23        4.87        8.56     13.67 o 
  -3   5  23      202.79      182.74     22.31 o 
  -2   5  23        0.21      -18.50     12.34 o 
  -6   0  24      154.24      126.95     27.99 o 
  -5   0  24      981.62     1019.52     56.40 o 
  -4   0  24     1960.25     1950.10     76.87 o 
  -3   0  24       35.97       18.08     20.94 o 
  -2   0  24     2070.49     2217.10     82.13 o 
  -1   0  24       14.67       21.38     20.29 o 
  -6   1  24       37.03       35.42     15.74 o 
  -5   1  24     1514.57     1555.25     48.92 o 
  -4   1  24       33.89       32.76     15.22 o 
  -3   1  24     4583.46     4709.12    113.97 o 
  -2   1  24       27.70       17.61     14.64 o 
  -1   1  24      990.33     1020.01     40.72 o 
  -6   2  24      712.99      740.99     34.96 o 
  -5   2  24      170.11      144.73     21.02 o 
  -4   2  24     1580.37     1663.41     50.42 o 
  -3   2  24       23.02       15.24     14.33 o 
  -2   2  24     1327.15     1417.23     47.36 o 
  -5   3  24     1752.15     1788.53     52.20 o 
  -4   3  24       21.65        1.65     13.62 o 
  -3   3  24     4218.25     4534.54     82.18 o 
                                                 
